# Supplementary material for: Identification of putative causal loci in whole-genome sequencing data via knockoff statistics
Source: Nat Commun. 2021 May 25;12:3152. doi: 10.1038/s41467-021-22889-4 (PMC8149672; doi:10.1038/s41467-021-22889-4)
Supplement: Supplementary file 4 — Source Data [file 41467_2021_22889_MOESM4_ESM.xlsx]

## Sheet: Figure 2
Common variants, continuous trait
h2	0.03	0.03	0.03	0.03	0.03	0.03	0.03	0.03	0.03	0.03	0.03	0.03	0.03	0.03	0.03	0.03	0.03	0.03	0.03	0.03	0.03	0.03	0.03	0.03	0.03	0.03	0.03	0.03	0.03	0.03	0.03	0.03	0.03	0.03	0.03	0.03	0.03	0.03	0.03	0.03	0.03	0.03	0.03	0.03	0.03	0.03	0.03	0.03	0.03
P.causal	0.1	0.1	0.1	0.1	0.1	0.1	0.1	0.1	0.1	0.1	0.1	0.1	0.1	0.1	0.1	0.1	0.1	0.1	0.1	0.1	0.1	0.5	0.5	0.5	0.5	0.5	0.5	0.5	0.5	0.5	0.5	0.5	0.5	0.5	0.5	0.5	0.5	0.5	0.5	0.5	0.5	0.5	0.9	0.9	0.9	0.9	0.9	0.9	0.9
fdr	0	0.01	0.02	0.03	0.04	0.05	0.06	0.07	0.08	0.09	0.1	0.11	0.12	0.13	0.14	0.15	0.16	0.17	0.18	0.19	0.2	0	0.01	0.02	0.03	0.04	0.05	0.06	0.07	0.08	0.09	0.1	0.11	0.12	0.13	0.14	0.15	0.16	0.17	0.18	0.19	0.2	0	0.01	0.02	0.03	0.04	0.05	0.06
MSK_max_Burden_power	0	0	0.006	0.04	0.134	0.202	0.203	0.257	0.261	0.262	0.316	0.317	0.317	0.323	0.332	0.334	0.34	0.342	0.343	0.343	0.374	0	0	0.011	0.056	0.129	0.176	0.182	0.224	0.233	0.237	0.276	0.279	0.284	0.293	0.302	0.306	0.316	0.321	0.324	0.325	0.352	0	0	0.012	0.068	0.153	0.189	0.195
MSK_max_Dispersion_power	0	0	0.022	0.102	0.272	0.342	0.347	0.399	0.403	0.404	0.444	0.446	0.446	0.449	0.452	0.453	0.459	0.461	0.462	0.462	0.484	0	0	0.035	0.121	0.224	0.269	0.277	0.312	0.316	0.318	0.349	0.352	0.356	0.359	0.37	0.377	0.382	0.388	0.393	0.395	0.411	0	0	0.022	0.091	0.182	0.222	0.232
MSK_max_AllCauchy_power	0	0.002	0.024	0.145	0.421	0.521	0.528	0.583	0.591	0.594	0.614	0.62	0.622	0.632	0.637	0.643	0.657	0.661	0.661	0.661	0.669	0	0	0.035	0.116	0.22	0.28	0.285	0.341	0.351	0.357	0.382	0.386	0.39	0.397	0.407	0.414	0.421	0.423	0.431	0.434	0.449	0	0	0.023	0.102	0.192	0.24	0.247
MSK_median_Burden_power	0	0	0.004	0.036	0.146	0.2	0.205	0.271	0.277	0.278	0.336	0.342	0.343	0.349	0.357	0.359	0.367	0.367	0.371	0.371	0.407	0	0	0.013	0.059	0.146	0.208	0.214	0.261	0.273	0.278	0.32	0.326	0.332	0.338	0.349	0.353	0.356	0.362	0.368	0.37	0.397	0	0	0.014	0.086	0.177	0.22	0.228
MSK_median_Dispersion_power	0	0	0.022	0.11	0.304	0.377	0.379	0.427	0.429	0.432	0.467	0.469	0.471	0.475	0.476	0.48	0.485	0.485	0.488	0.488	0.511	0	0	0.034	0.121	0.234	0.298	0.303	0.345	0.352	0.359	0.388	0.392	0.397	0.4	0.415	0.418	0.428	0.432	0.44	0.442	0.462	0	0	0.024	0.102	0.211	0.259	0.268
MSK_median_AllCauchy_power	0	0	0.025	0.155	0.451	0.563	0.564	0.616	0.62	0.622	0.642	0.653	0.654	0.66	0.665	0.666	0.672	0.674	0.674	0.674	0.687	0	0	0.048	0.126	0.253	0.329	0.338	0.386	0.395	0.4	0.423	0.428	0.438	0.444	0.449	0.455	0.463	0.467	0.471	0.471	0.489	0	0	0.028	0.129	0.229	0.266	0.27
SK_Burden_power	0	0	0	0	0	0.003	0.005	0.01	0.031	0.04	0.065	0.065	0.091	0.11	0.113	0.145	0.145	0.193	0.195	0.203	0.269	0	0	0	0	0	0.004	0.007	0.011	0.031	0.044	0.079	0.079	0.107	0.131	0.134	0.182	0.183	0.236	0.236	0.243	0.296	0	0	0	0	0	0.009	0.021
SK_Dispersion_power	0	0	0	0	0.004	0.01	0.023	0.033	0.058	0.08	0.141	0.141	0.178	0.216	0.218	0.263	0.268	0.347	0.347	0.351	0.434	0	0	0	0	0.003	0.012	0.022	0.048	0.07	0.096	0.15	0.15	0.188	0.242	0.248	0.296	0.298	0.352	0.355	0.363	0.416	0	0	0	0	0.009	0.022	0.046
SK_AllCauchy_power	0	0	0	0	0.002	0.016	0.026	0.046	0.076	0.102	0.18	0.18	0.221	0.275	0.275	0.372	0.374	0.473	0.473	0.475	0.574	0	0	0	0	0.003	0.009	0.024	0.044	0.073	0.104	0.169	0.171	0.22	0.253	0.258	0.32	0.324	0.37	0.373	0.374	0.437	0	0	0	0	0.002	0.023	0.04
NormalK_Burden_power	0	0	0	0	0	0.004	0.007	0.016	0.025	0.032	0.073	0.073	0.099	0.124	0.13	0.181	0.183	0.235	0.237	0.239	0.303	0	0	0	0	0.002	0.01	0.015	0.028	0.047	0.061	0.088	0.089	0.115	0.15	0.152	0.183	0.184	0.237	0.24	0.244	0.295	0	0	0	0.001	0.001	0.01	0.025
NormalK_Dispersion_power	0	0	0	0	0.011	0.027	0.054	0.056	0.075	0.104	0.156	0.156	0.186	0.222	0.222	0.272	0.274	0.336	0.336	0.338	0.41	0	0	0	0.002	0.006	0.018	0.037	0.065	0.086	0.107	0.161	0.162	0.2	0.256	0.259	0.289	0.294	0.347	0.349	0.355	0.406	0	0	0	0.002	0.008	0.024	0.042
HMMK_Burden_power	0	0	0	0	0.002	0.005	0.012	0.015	0.032	0.035	0.053	0.053	0.071	0.092	0.098	0.128	0.131	0.169	0.17	0.175	0.226	0	0	0	0	0.001	0.002	0.011	0.017	0.029	0.038	0.069	0.07	0.086	0.1	0.103	0.137	0.144	0.178	0.179	0.185	0.223	0	0	0	0	0.003	0.011	0.023
HMMK_Dispersion_power	0	0	0	0.002	0.003	0.012	0.022	0.03	0.05	0.07	0.108	0.108	0.129	0.152	0.156	0.213	0.218	0.273	0.275	0.282	0.332	0	0	0	0	0.003	0.012	0.024	0.039	0.067	0.077	0.119	0.12	0.151	0.177	0.18	0.225	0.23	0.259	0.264	0.272	0.313	0	0	0	0.002	0.005	0.018	0.038
MSK_max_Burden_fdp	0	0	0.003	0.015	0.033	0.045	0.045	0.055	0.065	0.068	0.103	0.103	0.107	0.119	0.139	0.143	0.153	0.158	0.164	0.165	0.207	0	0	0.008	0.021	0.037	0.05	0.053	0.068	0.08	0.084	0.105	0.11	0.115	0.121	0.132	0.14	0.146	0.152	0.157	0.158	0.208	0	0	0.003	0.019	0.034	0.046	0.05
MSK_max_Dispersion_fdp	0	0	0.01	0.028	0.054	0.067	0.073	0.098	0.106	0.108	0.133	0.137	0.142	0.148	0.162	0.167	0.173	0.177	0.184	0.185	0.213	0	0	0.02	0.043	0.056	0.067	0.073	0.086	0.093	0.097	0.114	0.12	0.126	0.13	0.139	0.145	0.156	0.159	0.165	0.169	0.194	0	0	0.011	0.025	0.041	0.055	0.063
MSK_max_AllCauchy_fdp	0	0.001	0.011	0.032	0.049	0.058	0.064	0.083	0.091	0.097	0.118	0.124	0.132	0.142	0.15	0.159	0.165	0.173	0.18	0.184	0.22	0	0	0.015	0.032	0.053	0.067	0.071	0.079	0.091	0.096	0.11	0.117	0.126	0.132	0.137	0.144	0.153	0.155	0.163	0.166	0.2	0	0	0.01	0.029	0.042	0.056	0.061
MSK_median_Burden_fdp	0	0	0.002	0.017	0.031	0.047	0.054	0.076	0.079	0.082	0.107	0.112	0.114	0.122	0.133	0.139	0.149	0.153	0.164	0.166	0.209	0	0	0.004	0.014	0.029	0.041	0.045	0.059	0.069	0.073	0.097	0.1	0.105	0.119	0.129	0.134	0.144	0.152	0.159	0.162	0.207	0	0	0.003	0.019	0.034	0.043	0.045
MSK_median_Dispersion_fdp	0	0	0.012	0.032	0.05	0.063	0.07	0.084	0.09	0.095	0.118	0.126	0.134	0.14	0.152	0.16	0.169	0.174	0.183	0.186	0.221	0	0	0.013	0.029	0.043	0.054	0.056	0.077	0.084	0.089	0.102	0.106	0.114	0.117	0.128	0.132	0.137	0.144	0.155	0.16	0.189	0	0	0.015	0.026	0.041	0.059	0.062
MSK_median_AllCauchy_fdp	0	0	0.011	0.028	0.045	0.058	0.064	0.088	0.102	0.108	0.124	0.13	0.134	0.14	0.147	0.15	0.159	0.162	0.169	0.173	0.2	0	0	0.013	0.026	0.048	0.057	0.061	0.073	0.084	0.089	0.103	0.119	0.127	0.132	0.138	0.146	0.158	0.163	0.169	0.172	0.2	0	0	0.014	0.027	0.043	0.052	0.056
SK_Burden_fdp	0	0	0	0	0	0.003	0.005	0.009	0.025	0.04	0.061	0.061	0.086	0.104	0.107	0.135	0.136	0.162	0.162	0.17	0.211	0	0	0	0	0	0.004	0.006	0.01	0.023	0.033	0.053	0.053	0.071	0.087	0.09	0.123	0.126	0.152	0.153	0.158	0.184	0	0	0	0	0	0.007	0.016
SK_Dispersion_fdp	0	0	0	0	0.003	0.011	0.022	0.03	0.05	0.065	0.115	0.115	0.143	0.16	0.162	0.196	0.206	0.241	0.243	0.255	0.286	0	0	0	0	0.003	0.011	0.02	0.036	0.048	0.059	0.095	0.095	0.109	0.132	0.137	0.164	0.167	0.19	0.193	0.202	0.229	0	0	0	0	0.009	0.023	0.041
SK_AllCauchy_fdp	0	0	0	0	0.002	0.012	0.019	0.035	0.053	0.071	0.114	0.115	0.14	0.167	0.169	0.199	0.205	0.229	0.232	0.238	0.261	0	0	0	0	0.003	0.008	0.02	0.029	0.046	0.059	0.095	0.096	0.124	0.14	0.145	0.159	0.164	0.194	0.198	0.203	0.228	0	0	0	0	0.005	0.02	0.035
NormalK_Burden_fdp	0	0	0	0	0	0.003	0.006	0.013	0.026	0.031	0.063	0.063	0.081	0.101	0.107	0.129	0.133	0.167	0.168	0.171	0.205	0	0	0	0	0.001	0.009	0.012	0.02	0.035	0.044	0.069	0.07	0.084	0.105	0.108	0.124	0.126	0.147	0.151	0.156	0.182	0	0	0	0.001	0.001	0.007	0.016
NormalK_Dispersion_fdp	0	0	0	0	0.01	0.022	0.042	0.049	0.065	0.085	0.128	0.13	0.159	0.181	0.182	0.199	0.203	0.23	0.232	0.237	0.271	0	0	0	0.003	0.009	0.019	0.037	0.06	0.075	0.084	0.11	0.11	0.132	0.159	0.164	0.184	0.192	0.213	0.216	0.229	0.249	0	0	0	0.001	0.008	0.018	0.033
HMMK_Burden_fdp	0	0	0	0	0.002	0.005	0.012	0.019	0.038	0.045	0.061	0.061	0.074	0.091	0.096	0.121	0.124	0.148	0.15	0.156	0.19	0	0	0	0	0.002	0.005	0.019	0.027	0.039	0.049	0.072	0.074	0.087	0.097	0.1	0.139	0.144	0.178	0.181	0.189	0.221	0	0	0	0	0.003	0.01	0.017
HMMK_Dispersion_fdp	0	0	0	0.002	0.003	0.01	0.024	0.033	0.053	0.064	0.102	0.103	0.136	0.156	0.162	0.195	0.198	0.222	0.225	0.235	0.27	0	0	0	0	0.003	0.011	0.029	0.043	0.073	0.085	0.109	0.11	0.14	0.16	0.167	0.187	0.193	0.224	0.231	0.24	0.27	0	0	0	0.003	0.005	0.014	0.036
Common variants, dichotomous trait
h2	0.03	0.03	0.03	0.03	0.03	0.03	0.03	0.03	0.03	0.03	0.03	0.03	0.03	0.03	0.03	0.03	0.03	0.03	0.03	0.03	0.03	0.03	0.03	0.03	0.03	0.03	0.03	0.03	0.03	0.03	0.03	0.03	0.03	0.03	0.03	0.03	0.03	0.03	0.03	0.03	0.03	0.03	0.03	0.03	0.03	0.03	0.03	0.03	0.03
P.causal	0.1	0.1	0.1	0.1	0.1	0.1	0.1	0.1	0.1	0.1	0.1	0.1	0.1	0.1	0.1	0.1	0.1	0.1	0.1	0.1	0.1	0.5	0.5	0.5	0.5	0.5	0.5	0.5	0.5	0.5	0.5	0.5	0.5	0.5	0.5	0.5	0.5	0.5	0.5	0.5	0.5	0.5	0.9	0.9	0.9	0.9	0.9	0.9	0.9
fdr	0	0.01	0.02	0.03	0.04	0.05	0.06	0.07	0.08	0.09	0.1	0.11	0.12	0.13	0.14	0.15	0.16	0.17	0.18	0.19	0.2	0	0.01	0.02	0.03	0.04	0.05	0.06	0.07	0.08	0.09	0.1	0.11	0.12	0.13	0.14	0.15	0.16	0.17	0.18	0.19	0.2	0	0.01	0.02	0.03	0.04	0.05	0.06
MSK_max_Burden_power	0	0	0.003	0.043	0.171	0.267	0.27	0.341	0.345	0.347	0.392	0.396	0.398	0.399	0.405	0.408	0.413	0.417	0.42	0.42	0.461	0	0	0.02	0.091	0.195	0.245	0.248	0.292	0.3	0.305	0.337	0.339	0.344	0.347	0.357	0.361	0.366	0.37	0.374	0.375	0.401	0	0	0.01	0.058	0.148	0.194	0.198
MSK_max_Dispersion_power	0	0	0.016	0.097	0.308	0.416	0.417	0.469	0.474	0.476	0.501	0.502	0.504	0.506	0.509	0.512	0.514	0.519	0.523	0.523	0.546	0	0	0.046	0.146	0.268	0.319	0.322	0.369	0.383	0.389	0.412	0.414	0.417	0.422	0.429	0.431	0.436	0.439	0.444	0.446	0.467	0	0	0.032	0.097	0.185	0.224	0.229
MSK_max_AllCauchy_power	0	0	0.02	0.147	0.431	0.55	0.552	0.616	0.621	0.621	0.633	0.644	0.644	0.645	0.647	0.649	0.654	0.656	0.66	0.66	0.667	0	0	0.052	0.164	0.291	0.358	0.36	0.405	0.413	0.421	0.441	0.443	0.45	0.461	0.471	0.474	0.479	0.482	0.489	0.491	0.507	0	0	0.03	0.1	0.194	0.238	0.24
MSK_median_Burden_power	0	0	0.004	0.054	0.187	0.284	0.286	0.36	0.365	0.368	0.422	0.425	0.427	0.433	0.44	0.442	0.449	0.451	0.451	0.452	0.481	0	0	0.022	0.104	0.215	0.268	0.271	0.319	0.329	0.331	0.369	0.371	0.376	0.378	0.387	0.39	0.401	0.403	0.409	0.41	0.433	0	0	0.01	0.073	0.157	0.208	0.215
MSK_median_Dispersion_power	0	0	0.016	0.097	0.313	0.425	0.425	0.479	0.489	0.49	0.516	0.517	0.518	0.521	0.526	0.528	0.535	0.535	0.538	0.538	0.559	0	0	0.047	0.165	0.301	0.355	0.357	0.405	0.414	0.418	0.442	0.445	0.448	0.452	0.458	0.463	0.468	0.47	0.473	0.475	0.49	0	0	0.032	0.099	0.199	0.241	0.249
MSK_median_AllCauchy_power	0	0	0.028	0.166	0.441	0.575	0.58	0.641	0.648	0.651	0.663	0.663	0.666	0.668	0.681	0.683	0.688	0.691	0.694	0.695	0.706	0	0	0.063	0.184	0.31	0.392	0.397	0.441	0.447	0.45	0.469	0.472	0.48	0.485	0.497	0.501	0.51	0.514	0.521	0.524	0.539	0	0	0.035	0.105	0.21	0.258	0.259
SK_Burden_power	0	0	0	0	0	0.002	0.006	0.016	0.026	0.038	0.065	0.065	0.104	0.137	0.139	0.187	0.19	0.25	0.25	0.252	0.321	0	0	0	0	0.002	0.005	0.01	0.024	0.043	0.065	0.108	0.109	0.141	0.185	0.188	0.23	0.232	0.279	0.28	0.285	0.348	0	0	0	0	0	0.006	0.019
SK_Dispersion_power	0	0	0	0	0.006	0.014	0.026	0.048	0.059	0.076	0.128	0.128	0.161	0.204	0.208	0.265	0.268	0.359	0.359	0.362	0.436	0	0	0	0	0.002	0.011	0.029	0.052	0.08	0.102	0.166	0.166	0.208	0.248	0.25	0.3	0.308	0.353	0.354	0.358	0.425	0	0	0	0	0.001	0.024	0.04
SK_AllCauchy_power	0	0	0	0	0.002	0.016	0.036	0.046	0.072	0.09	0.157	0.157	0.203	0.277	0.281	0.351	0.357	0.476	0.476	0.478	0.586	0	0	0	0	0.007	0.016	0.028	0.064	0.101	0.12	0.184	0.184	0.223	0.265	0.269	0.32	0.326	0.377	0.378	0.384	0.448	0	0	0	0	0.005	0.013	0.033
NormalK_Burden_power	0	0	0	0	0.002	0.004	0.01	0.019	0.035	0.047	0.085	0.087	0.105	0.135	0.138	0.165	0.166	0.254	0.257	0.257	0.331	0	0	0	0	0.003	0.007	0.019	0.024	0.043	0.051	0.097	0.1	0.121	0.153	0.154	0.214	0.217	0.275	0.275	0.28	0.328	0	0	0	0	0	0.004	0.014
NormalK_Dispersion_power	0	0	0	0	0.006	0.015	0.03	0.042	0.065	0.083	0.126	0.129	0.162	0.203	0.208	0.252	0.256	0.351	0.351	0.352	0.425	0	0	0	0.003	0.009	0.027	0.048	0.06	0.098	0.114	0.168	0.169	0.202	0.252	0.258	0.31	0.313	0.375	0.377	0.379	0.433	0	0	0	0	0.005	0.023	0.036
HMMK_Burden_power	0	0	0	0	0	0	0.005	0.007	0.019	0.031	0.061	0.061	0.085	0.111	0.111	0.155	0.164	0.216	0.218	0.227	0.277	0	0	0	0	0.003	0.011	0.022	0.028	0.048	0.057	0.1	0.101	0.124	0.151	0.154	0.193	0.197	0.231	0.232	0.234	0.28	0	0	0	0	0.001	0.01	0.019
HMMK_Dispersion_power	0	0	0	0	0.001	0.013	0.024	0.04	0.072	0.079	0.111	0.113	0.161	0.203	0.204	0.25	0.251	0.311	0.312	0.314	0.374	0	0	0	0.002	0.009	0.028	0.039	0.059	0.099	0.112	0.153	0.155	0.188	0.235	0.237	0.285	0.286	0.322	0.329	0.333	0.377	0	0	0	0.001	0.004	0.014	0.033
MSK_max_Burden_fdp	0	0	0.002	0.016	0.028	0.043	0.046	0.065	0.07	0.072	0.104	0.106	0.112	0.121	0.133	0.139	0.15	0.158	0.168	0.169	0.213	0	0	0.007	0.021	0.038	0.052	0.058	0.069	0.076	0.082	0.107	0.112	0.119	0.124	0.136	0.141	0.148	0.154	0.161	0.163	0.208	0	0	0.006	0.015	0.03	0.047	0.053
MSK_max_Dispersion_fdp	0	0	0.01	0.026	0.043	0.059	0.062	0.076	0.087	0.092	0.113	0.116	0.121	0.132	0.152	0.157	0.166	0.171	0.178	0.18	0.212	0	0	0.016	0.037	0.056	0.065	0.069	0.086	0.091	0.095	0.118	0.121	0.125	0.13	0.143	0.149	0.153	0.157	0.169	0.174	0.197	0	0	0.013	0.028	0.045	0.058	0.066
MSK_max_AllCauchy_fdp	0	0	0.011	0.025	0.047	0.052	0.056	0.065	0.07	0.075	0.099	0.106	0.112	0.12	0.136	0.143	0.156	0.165	0.174	0.177	0.215	0	0	0.015	0.037	0.053	0.068	0.071	0.091	0.099	0.108	0.127	0.13	0.134	0.139	0.149	0.155	0.163	0.171	0.178	0.182	0.205	0	0	0.013	0.032	0.04	0.063	0.066
MSK_median_Burden_fdp	0	0	0.001	0.018	0.027	0.04	0.043	0.06	0.065	0.072	0.099	0.105	0.108	0.117	0.123	0.131	0.149	0.151	0.157	0.159	0.195	0	0	0.008	0.023	0.041	0.052	0.055	0.068	0.075	0.078	0.101	0.103	0.109	0.112	0.124	0.129	0.145	0.152	0.164	0.167	0.187	0	0	0.003	0.013	0.027	0.041	0.048
MSK_median_Dispersion_fdp	0	0	0.01	0.026	0.036	0.058	0.06	0.067	0.077	0.083	0.105	0.108	0.117	0.124	0.135	0.14	0.152	0.156	0.164	0.168	0.191	0	0	0.018	0.035	0.055	0.064	0.069	0.08	0.089	0.093	0.109	0.112	0.115	0.123	0.132	0.138	0.145	0.149	0.156	0.158	0.179	0	0	0.011	0.022	0.045	0.064	0.069
MSK_median_AllCauchy_fdp	0	0	0.013	0.032	0.043	0.053	0.058	0.069	0.079	0.084	0.102	0.107	0.113	0.122	0.138	0.143	0.152	0.158	0.165	0.169	0.201	0	0	0.021	0.042	0.056	0.066	0.072	0.082	0.087	0.093	0.104	0.107	0.115	0.121	0.13	0.138	0.141	0.145	0.153	0.158	0.18	0	0	0.012	0.025	0.038	0.052	0.054
SK_Burden_fdp	0	0	0	0	0	0.001	0.004	0.012	0.019	0.034	0.059	0.059	0.084	0.101	0.102	0.126	0.133	0.148	0.148	0.152	0.188	0	0	0	0	0.002	0.004	0.01	0.018	0.031	0.047	0.079	0.08	0.098	0.116	0.12	0.141	0.144	0.166	0.167	0.171	0.197	0	0	0	0	0	0.004	0.018
SK_Dispersion_fdp	0	0	0	0	0.005	0.011	0.019	0.037	0.048	0.064	0.1	0.1	0.121	0.143	0.149	0.179	0.183	0.201	0.203	0.209	0.245	0	0	0	0	0.001	0.009	0.019	0.032	0.05	0.063	0.098	0.099	0.122	0.136	0.138	0.159	0.166	0.184	0.185	0.19	0.22	0	0	0	0	0.003	0.021	0.034
SK_AllCauchy_fdp	0	0	0	0	0.002	0.012	0.025	0.031	0.05	0.06	0.103	0.103	0.129	0.155	0.16	0.181	0.185	0.205	0.206	0.212	0.227	0	0	0	0	0.005	0.011	0.02	0.038	0.059	0.072	0.099	0.1	0.119	0.144	0.148	0.178	0.18	0.196	0.198	0.206	0.225	0	0	0	0	0.003	0.016	0.031
NormalK_Burden_fdp	0	0	0	0	0.002	0.005	0.009	0.02	0.034	0.045	0.067	0.069	0.087	0.113	0.119	0.137	0.14	0.164	0.168	0.173	0.205	0	0	0	0	0.003	0.007	0.017	0.023	0.036	0.048	0.075	0.08	0.093	0.112	0.113	0.137	0.143	0.174	0.175	0.183	0.21	0	0	0	0	0	0.004	0.015
NormalK_Dispersion_fdp	0	0	0	0	0.007	0.016	0.03	0.039	0.059	0.073	0.106	0.107	0.126	0.149	0.155	0.187	0.197	0.234	0.235	0.238	0.267	0	0	0	0.003	0.011	0.024	0.044	0.055	0.078	0.089	0.116	0.116	0.132	0.156	0.163	0.184	0.189	0.207	0.21	0.215	0.248	0	0	0	0	0.005	0.019	0.035
HMMK_Burden_fdp	0	0	0	0	0	0	0.006	0.008	0.017	0.028	0.057	0.057	0.079	0.096	0.098	0.131	0.14	0.171	0.173	0.183	0.225	0	0	0	0	0.003	0.011	0.02	0.026	0.041	0.054	0.088	0.09	0.11	0.133	0.138	0.164	0.169	0.201	0.203	0.21	0.242	0	0	0	0	0.003	0.014	0.023
HMMK_Dispersion_fdp	0	0	0	0	0.002	0.015	0.023	0.044	0.072	0.08	0.105	0.107	0.143	0.168	0.171	0.193	0.197	0.224	0.225	0.23	0.265	0	0	0	0.002	0.009	0.025	0.039	0.058	0.09	0.097	0.142	0.145	0.17	0.194	0.198	0.222	0.227	0.252	0.261	0.263	0.278	0	0	0	0.002	0.006	0.017	0.037
Rare variants, continuous trait
h2	0.12	0.12	0.12	0.12	0.12	0.12	0.12	0.12	0.12	0.12	0.12	0.12	0.12	0.12	0.12	0.12	0.12	0.12	0.12	0.12	0.12
P.causal	0.1	0.1	0.1	0.1	0.1	0.1	0.1	0.1	0.1	0.1	0.1	0.1	0.1	0.1	0.1	0.1	0.1	0.1	0.1	0.1	0.1
fdr	0	0.01	0.02	0.03	0.04	0.05	0.06	0.07	0.08	0.09	0.1	0.11	0.12	0.13	0.14	0.15	0.16	0.17	0.18	0.19	0.2
MSK_max_Burden_power	0	0	0.011	0.07	0.139	0.176	0.182	0.214	0.228	0.234	0.26	0.264	0.268	0.272	0.284	0.288	0.295	0.3	0.304	0.305	0.324
MSK_max_Dispersion_power	0	0	0.116	0.268	0.35	0.387	0.396	0.421	0.431	0.438	0.456	0.458	0.463	0.473	0.483	0.488	0.494	0.499	0.505	0.511	0.521
MSK_max_AllCauchy_power	0	0.003	0.26	0.458	0.523	0.547	0.554	0.573	0.589	0.594	0.606	0.61	0.615	0.619	0.623	0.629	0.635	0.638	0.642	0.643	0.649
MSK_median_Burden_power	0	0	0.013	0.087	0.151	0.186	0.195	0.234	0.249	0.254	0.281	0.285	0.29	0.295	0.306	0.308	0.317	0.321	0.33	0.332	0.348
MSK_median_Dispersion_power	0	0	0.142	0.294	0.367	0.404	0.411	0.437	0.451	0.457	0.476	0.478	0.484	0.491	0.5	0.504	0.512	0.517	0.522	0.526	0.536
MSK_median_AllCauchy_power	0	0.005	0.302	0.494	0.557	0.578	0.588	0.602	0.609	0.615	0.629	0.632	0.636	0.643	0.649	0.652	0.657	0.658	0.662	0.665	0.671
SK_Burden_power	0	0	0	0	0	0.004	0.011	0.02	0.032	0.046	0.071	0.072	0.107	0.14	0.145	0.194	0.2	0.242	0.243	0.248	0.286
SK_Dispersion_power	0	0	0	0	0.007	0.035	0.067	0.092	0.156	0.199	0.305	0.305	0.362	0.399	0.405	0.438	0.443	0.479	0.483	0.49	0.518
SK_AllCauchy_power	0	0	0	0	0.008	0.049	0.088	0.142	0.235	0.292	0.442	0.444	0.499	0.554	0.556	0.591	0.594	0.624	0.627	0.631	0.643
NormalK_Burden_power	0	0	0	0	0	0.007	0.015	0.026	0.045	0.063	0.111	0.113	0.14	0.173	0.174	0.217	0.222	0.256	0.257	0.263	0.306
NormalK_Dispersion_power	0	0	0	0	0.009	0.037	0.085	0.122	0.188	0.22	0.331	0.335	0.373	0.419	0.421	0.461	0.465	0.497	0.498	0.507	0.528
HMMK_Burden_power	0	0	0	0	0	0.004	0.015	0.022	0.044	0.062	0.111	0.113	0.15	0.179	0.183	0.223	0.226	0.258	0.259	0.269	0.311
HMMK_Dispersion_power	0	0	0	0.002	0.01	0.043	0.072	0.122	0.184	0.225	0.308	0.31	0.362	0.404	0.409	0.455	0.461	0.484	0.488	0.493	0.512
MSK_max_Burden_fdp	0	0	0.002	0.007	0.017	0.03	0.035	0.052	0.059	0.063	0.081	0.084	0.09	0.095	0.113	0.118	0.128	0.134	0.143	0.147	0.182
MSK_max_Dispersion_fdp	0	0	0.013	0.028	0.047	0.06	0.065	0.08	0.091	0.099	0.112	0.116	0.123	0.131	0.137	0.143	0.151	0.156	0.168	0.178	0.196
MSK_max_AllCauchy_fdp	0	0.001	0.022	0.037	0.052	0.062	0.067	0.079	0.092	0.099	0.114	0.12	0.129	0.137	0.147	0.154	0.164	0.172	0.18	0.187	0.202
MSK_median_Burden_fdp	0	0	0.001	0.01	0.023	0.033	0.037	0.056	0.062	0.068	0.096	0.098	0.104	0.111	0.122	0.126	0.139	0.147	0.158	0.162	0.192
MSK_median_Dispersion_fdp	0	0	0.017	0.038	0.053	0.06	0.067	0.078	0.089	0.095	0.11	0.115	0.122	0.13	0.14	0.148	0.155	0.164	0.171	0.178	0.193
MSK_median_AllCauchy_fdp	0	0.002	0.029	0.044	0.057	0.07	0.077	0.086	0.093	0.098	0.114	0.118	0.127	0.137	0.148	0.156	0.163	0.17	0.179	0.186	0.2
SK_Burden_fdp	0	0	0	0	0	0.004	0.008	0.016	0.023	0.029	0.049	0.049	0.066	0.076	0.082	0.105	0.109	0.135	0.137	0.147	0.17
SK_Dispersion_fdp	0	0	0	0	0.004	0.019	0.036	0.05	0.078	0.089	0.123	0.125	0.143	0.161	0.172	0.185	0.192	0.205	0.209	0.217	0.235
SK_AllCauchy_fdp	0	0	0	0	0.005	0.02	0.036	0.052	0.074	0.089	0.114	0.116	0.132	0.143	0.148	0.164	0.171	0.189	0.196	0.205	0.221
NormalK_Burden_fdp	0	0	0	0	0	0.005	0.011	0.017	0.031	0.037	0.061	0.062	0.079	0.094	0.096	0.12	0.13	0.153	0.156	0.167	0.196
NormalK_Dispersion_fdp	0	0	0	0	0.005	0.02	0.043	0.057	0.09	0.098	0.138	0.144	0.16	0.178	0.182	0.198	0.207	0.222	0.225	0.239	0.257
HMMK_Burden_fdp	0	0	0	0	0	0.003	0.012	0.018	0.03	0.041	0.066	0.069	0.087	0.099	0.106	0.128	0.135	0.155	0.157	0.171	0.204
HMMK_Dispersion_fdp	0	0	0	0.001	0.006	0.022	0.037	0.064	0.092	0.108	0.135	0.138	0.153	0.164	0.171	0.191	0.199	0.216	0.221	0.232	0.249
Rare variants, Dichotomous trait
h2	0.12	0.12	0.12	0.12	0.12	0.12	0.12	0.12	0.12	0.12	0.12	0.12	0.12	0.12	0.12	0.12	0.12	0.12	0.12	0.12	0.12
P.causal	0.1	0.1	0.1	0.1	0.1	0.1	0.1	0.1	0.1	0.1	0.1	0.1	0.1	0.1	0.1	0.1	0.1	0.1	0.1	0.1	0.1
fdr	0	0.01	0.02	0.03	0.04	0.05	0.06	0.07	0.08	0.09	0.1	0.11	0.12	0.13	0.14	0.15	0.16	0.17	0.18	0.19	0.2
MSK_max_Burden_power	0	0	0.043	0.156	0.235	0.268	0.277	0.31	0.319	0.325	0.351	0.354	0.361	0.367	0.377	0.38	0.385	0.388	0.393	0.396	0.411
MSK_max_Dispersion_power	0	0.003	0.189	0.35	0.416	0.439	0.447	0.471	0.483	0.489	0.5	0.505	0.51	0.516	0.524	0.528	0.534	0.539	0.545	0.549	0.562
MSK_max_AllCauchy_power	0	0.006	0.26	0.422	0.508	0.533	0.545	0.564	0.574	0.576	0.588	0.592	0.599	0.605	0.611	0.616	0.621	0.624	0.628	0.63	0.635
MSK_median_Burden_power	0	0	0.051	0.175	0.248	0.284	0.291	0.321	0.332	0.339	0.367	0.373	0.378	0.386	0.397	0.402	0.407	0.413	0.418	0.421	0.434
MSK_median_Dispersion_power	0	0.003	0.186	0.358	0.425	0.446	0.454	0.474	0.481	0.49	0.504	0.509	0.516	0.523	0.53	0.535	0.543	0.547	0.552	0.554	0.569
MSK_median_AllCauchy_power	0	0.009	0.268	0.428	0.518	0.543	0.554	0.576	0.587	0.592	0.605	0.608	0.612	0.616	0.621	0.626	0.633	0.635	0.64	0.642	0.649
SK_Burden_power	0	0	0	0	0.002	0.007	0.016	0.032	0.054	0.079	0.166	0.166	0.223	0.254	0.257	0.296	0.304	0.339	0.34	0.347	0.369
SK_Dispersion_power	0	0	0	0	0.009	0.046	0.084	0.139	0.199	0.246	0.34	0.34	0.388	0.435	0.439	0.475	0.48	0.506	0.509	0.518	0.541
SK_AllCauchy_power	0	0	0	0	0.007	0.036	0.116	0.171	0.255	0.311	0.409	0.409	0.461	0.512	0.517	0.559	0.563	0.602	0.603	0.609	0.622
NormalK_Burden_power	0	0	0	0	0.002	0.018	0.04	0.066	0.113	0.146	0.224	0.226	0.283	0.318	0.322	0.358	0.364	0.394	0.396	0.403	0.429
NormalK_Dispersion_power	0	0	0	0.005	0.03	0.087	0.15	0.219	0.289	0.331	0.415	0.418	0.457	0.496	0.498	0.529	0.533	0.555	0.557	0.562	0.582
HMMK_Burden_power	0	0	0	0	0.002	0.026	0.048	0.072	0.116	0.146	0.221	0.223	0.27	0.31	0.313	0.353	0.361	0.39	0.392	0.397	0.427
HMMK_Dispersion_power	0	0	0	0.002	0.022	0.082	0.128	0.204	0.281	0.328	0.398	0.4	0.444	0.478	0.482	0.525	0.529	0.55	0.554	0.566	0.582
MSK_max_Burden_fdp	0	0	0.007	0.018	0.034	0.046	0.051	0.068	0.08	0.086	0.106	0.11	0.121	0.131	0.141	0.147	0.158	0.164	0.174	0.179	0.211
MSK_max_Dispersion_fdp	0	0.001	0.023	0.038	0.052	0.064	0.074	0.092	0.107	0.113	0.125	0.131	0.139	0.149	0.156	0.167	0.177	0.184	0.197	0.201	0.217
MSK_max_AllCauchy_fdp	0	0.002	0.024	0.041	0.055	0.066	0.074	0.087	0.097	0.104	0.117	0.123	0.133	0.142	0.156	0.161	0.168	0.177	0.185	0.193	0.208
MSK_median_Burden_fdp	0	0	0.007	0.019	0.035	0.048	0.053	0.063	0.074	0.082	0.106	0.112	0.119	0.128	0.142	0.148	0.162	0.168	0.175	0.182	0.217
MSK_median_Dispersion_fdp	0	0.001	0.023	0.043	0.053	0.067	0.075	0.085	0.093	0.101	0.112	0.118	0.128	0.135	0.145	0.153	0.164	0.17	0.18	0.184	0.205
MSK_median_AllCauchy_fdp	0	0.002	0.024	0.038	0.052	0.064	0.074	0.087	0.098	0.107	0.123	0.128	0.135	0.145	0.158	0.167	0.177	0.182	0.19	0.199	0.21
SK_Burden_fdp	0	0	0	0	0.001	0.003	0.009	0.019	0.028	0.038	0.066	0.066	0.079	0.1	0.105	0.126	0.135	0.157	0.161	0.172	0.184
SK_Dispersion_fdp	0	0	0	0	0.005	0.025	0.038	0.058	0.084	0.099	0.123	0.126	0.144	0.159	0.164	0.178	0.184	0.189	0.193	0.205	0.221
SK_AllCauchy_fdp	0	0	0	0	0.004	0.015	0.042	0.061	0.078	0.089	0.11	0.112	0.127	0.144	0.151	0.166	0.175	0.192	0.193	0.206	0.223
NormalK_Burden_fdp	0	0	0	0	0.001	0.01	0.026	0.041	0.063	0.077	0.11	0.114	0.144	0.163	0.167	0.19	0.199	0.213	0.219	0.234	0.257
NormalK_Dispersion_fdp	0	0	0	0.004	0.02	0.054	0.084	0.111	0.139	0.153	0.179	0.184	0.199	0.216	0.222	0.235	0.244	0.254	0.259	0.268	0.289
HMMK_Burden_fdp	0	0	0	0	0.001	0.019	0.03	0.043	0.067	0.079	0.11	0.112	0.138	0.161	0.165	0.189	0.202	0.225	0.23	0.24	0.273
HMMK_Dispersion_fdp	0	0	0	0.001	0.014	0.052	0.072	0.101	0.132	0.151	0.178	0.182	0.203	0.216	0.224	0.246	0.254	0.268	0.277	0.292	0.31
[truncated: 14 more columns]

## Sheet: Figure 3
Continuous trait
Locus.size	N.noise.loci	KnockoffScreen1.power	KnockoffScreen3.power	KnockoffScreen5.power	Bonferroni.power	DispersionBonferroni.power	BurdenBonferroni.power	BH.power	DispersionBH.power	BurdenBH.power	KnockoffScreen1.fdr	KnockoffScreen3.fdr	KnockoffScreen5.fdr	Bonferroni.fdr	DispersionBonferroni.fdr	BurdenBonferroni.fdr	BH.fdr	DispersionBH.fdr	BurdenBH.fdr
200000	0	0.8889	0.9333	0.9152	0.5485	0.2586	0.2626	1	0.896	0.8303	0.0021	0.0022	0.0023	0.0009	0	0	0.0114	0	0
200000	50	0.7788	0.7818	0.7808	0.4586	0.1717	0.1687	0.9818	0.5434	0.4515	0.0442	0.0503	0.0516	0.0009	0.0107	0.0161	0.1131	0.1141	0.1081
200000	150	0.696	0.6838	0.6747	0.4222	0.1404	0.1253	0.9374	0.3929	0.3222	0.0795	0.0831	0.086	0.0011	0.0229	0.0186	0.1454	0.1965	0.17
200000	200	0.6646	0.6626	0.6424	0.4121	0.1343	0.1131	0.9212	0.3758	0.3	0.086	0.0903	0.0919	0.001	0.0222	0.0286	0.1477	0.1937	0.1713
200000	250	0.6424	0.6323	0.6162	0.402	0.1273	0.1101	0.9061	0.3374	0.2707	0.092	0.0965	0.097	0.001	0.0124	0.0239	0.1486	0.1679	0.1749
200000	300	0.6162	0.6091	0.5909	0.4	0.1253	0.1	0.8889	0.3222	0.2475	0.0922	0.0964	0.0968	0.0009	0.012	0.0237	0.1465	0.1607	0.1634
200000	350	0.601	0.5909	0.5768	0.3939	0.1212	0.0949	0.8758	0.3051	0.2323	0.0951	0.1002	0.1005	0.0008	0.0133	0.0336	0.1456	0.16	0.1805
200000	400	0.5879	0.5768	0.5646	0.3869	0.1182	0.0919	0.8697	0.2949	0.2192	0.0975	0.1011	0.0996	0.0008	0.0157	0.0186	0.1468	0.1786	0.1767
200000	450	0.5788	0.5667	0.5495	0.3838	0.1141	0.0889	0.8616	0.2848	0.2121	0.1002	0.1019	0.1017	0.0007	0.0147	0.0266	0.1466	0.1754	0.1647
200000	500	0.5626	0.5505	0.5455	0.3798	0.1111	0.0869	0.8495	0.2808	0.2051	0.1014	0.1031	0.1021	0.0008	0.0141	0.0317	0.1458	0.1841	0.1707
150000	0	0.8747	0.9172	0.896	0.5475	0.2535	0.2545	0.999	0.8778	0.8051	0.0279	0.0322	0.0329	0.011	0.0529	0.0476	0.0995	0.1005	0.1041
150000	50	0.7556	0.7616	0.7566	0.4576	0.1697	0.1606	0.9788	0.5313	0.4384	0.0598	0.0667	0.068	0.0079	0.0407	0.0771	0.1555	0.1663	0.1649
150000	150	0.6788	0.6687	0.6556	0.4202	0.1374	0.1152	0.9313	0.3838	0.3131	0.0907	0.0943	0.0976	0.0069	0.0519	0.0946	0.1749	0.2371	0.2065
150000	200	0.6475	0.6465	0.6242	0.4101	0.1313	0.1061	0.9131	0.3657	0.2929	0.0963	0.1007	0.1022	0.0066	0.0526	0.0946	0.1749	0.2308	0.2051
150000	250	0.6283	0.6212	0.602	0.4	0.1242	0.103	0.898	0.3263	0.2646	0.1017	0.1059	0.1063	0.0064	0.0417	0.0896	0.1737	0.2011	0.2091
150000	300	0.6051	0.601	0.5798	0.398	0.1222	0.0929	0.8818	0.3121	0.2414	0.1014	0.1052	0.1057	0.0062	0.0393	0.0884	0.17	0.1931	0.2051
150000	350	0.5909	0.5828	0.5687	0.3919	0.1182	0.0879	0.8677	0.296	0.2263	0.104	0.1087	0.1091	0.0059	0.0408	0.0986	0.1679	0.1904	0.2187
150000	400	0.5768	0.5677	0.5556	0.3848	0.1152	0.0848	0.8616	0.2869	0.2131	0.1061	0.1093	0.1079	0.0058	0.0438	0.0838	0.1681	0.2082	0.2154
150000	450	0.5687	0.5556	0.5414	0.3818	0.1111	0.0818	0.8535	0.2768	0.2051	0.1085	0.1099	0.1097	0.0057	0.0426	0.0914	0.1669	0.2056	0.2059
150000	500	0.5535	0.5404	0.5384	0.3778	0.1081	0.0808	0.8424	0.2727	0.198	0.1094	0.1108	0.1097	0.0058	0.0425	0.0883	0.1656	0.2133	0.2136
100000	0	0.8525	0.8909	0.8758	0.5434	0.2465	0.2394	0.999	0.8444	0.7758	0.064	0.0737	0.0731	0.0653	0.122	0.1248	0.2348	0.2346	0.2226
100000	50	0.7354	0.7313	0.7303	0.4556	0.1646	0.1566	0.9747	0.5121	0.4222	0.084	0.0913	0.0937	0.0536	0.0984	0.1121	0.2452	0.239	0.2333
100000	150	0.6586	0.6475	0.6354	0.4172	0.1333	0.1141	0.9253	0.3778	0.303	0.1079	0.1101	0.1171	0.0494	0.101	0.1188	0.2491	0.2886	0.2537
100000	200	0.6273	0.6283	0.6071	0.4071	0.1273	0.1051	0.9091	0.3586	0.2818	0.1124	0.1155	0.119	0.0483	0.1024	0.1183	0.2464	0.2801	0.2518
100000	250	0.6091	0.6051	0.5848	0.397	0.1202	0.102	0.8919	0.3202	0.2525	0.1164	0.1195	0.1225	0.048	0.0907	0.1129	0.2429	0.2504	0.2522
100000	300	0.5848	0.5848	0.5646	0.396	0.1182	0.0919	0.8747	0.3051	0.2303	0.1155	0.118	0.1204	0.0459	0.0881	0.1145	0.2379	0.2399	0.2445
100000	350	0.5727	0.5697	0.5535	0.3899	0.1152	0.0879	0.8616	0.2889	0.2182	0.1175	0.1211	0.1234	0.0451	0.0857	0.111	0.2344	0.2356	0.2525
100000	400	0.5566	0.5545	0.5414	0.3838	0.1121	0.0848	0.8556	0.2778	0.2051	0.1191	0.1214	0.1216	0.0446	0.0904	0.095	0.2333	0.2546	0.2497
100000	450	0.5485	0.5455	0.5303	0.3808	0.1081	0.0818	0.8475	0.2677	0.196	0.1209	0.1215	0.123	0.0443	0.0894	0.1023	0.2312	0.2523	0.2456
100000	500	0.5364	0.5313	0.5273	0.3768	0.1051	0.0808	0.8364	0.2626	0.1889	0.1214	0.1221	0.1229	0.044	0.0943	0.0995	0.2293	0.2589	0.2547
Dichotomous trait
Locus.size	N.noise.loci	KnockoffScreen1.power	KnockoffScreen3.power	KnockoffScreen5.power	Bonferroni.power	DispersionBonferroni.power	BurdenBonferroni.power	BH.power	DispersionBH.power	BurdenBH.power	KnockoffScreen1.fdr	KnockoffScreen3.fdr	KnockoffScreen5.fdr	Bonferroni.fdr	DispersionBonferroni.fdr	BurdenBonferroni.fdr	BH.fdr	DispersionBH.fdr	BurdenBH.fdr
200000	0	0.837	0.91	0.925	0.56	0.119	0.136	0.999	0.633	0.521	0.0021	0.0027	0.0028	0.0007	0	0	0.0116	0	0
200000	50	0.764	0.8	0.81	0.475	0.058	0.068	0.98	0.234	0.19	0.0433	0.0492	0.0522	0.0007	0.0306	0.0217	0.0965	0.0711	0.107
200000	150	0.656	0.687	0.691	0.432	0.042	0.036	0.937	0.136	0.113	0.0517	0.0632	0.0682	0.0005	0.04	0.0135	0.108	0.0893	0.1005
200000	200	0.646	0.66	0.66	0.426	0.039	0.032	0.922	0.121	0.099	0.0566	0.0651	0.0698	0.0005	0.04	0.0236	0.1099	0.0836	0.0969
200000	250	0.623	0.644	0.633	0.42	0.035	0.03	0.899	0.108	0.088	0.0623	0.0727	0.0723	0.0004	0.04	0.0538	0.1128	0.1257	0.1297
200000	300	0.606	0.618	0.617	0.415	0.033	0.03	0.882	0.098	0.079	0.0647	0.0732	0.0749	0.0004	0.05	0.0539	0.1118	0.1225	0.1082
200000	350	0.588	0.606	0.602	0.412	0.032	0.029	0.871	0.091	0.073	0.0655	0.0758	0.0757	0.0003	0.05	0.0514	0.1113	0.1328	0.097
200000	400	0.581	0.582	0.589	0.407	0.03	0.028	0.863	0.086	0.068	0.0684	0.0739	0.0758	0.0004	0.04	0.0517	0.1106	0.1137	0.1234
200000	450	0.571	0.571	0.581	0.404	0.03	0.027	0.85	0.08	0.064	0.0727	0.0775	0.0786	0.0004	0.04	0.0817	0.1088	0.1203	0.175
200000	500	0.57	0.56	0.57	0.402	0.029	0.026	0.839	0.074	0.06	0.0732	0.0775	0.0792	0.0004	0.02	0.0617	0.1078	0.1169	0.1441
150000	0	0.818	0.894	0.909	0.559	0.116	0.133	0.999	0.613	0.506	0.0195	0.0271	0.0291	0.0072	0.0162	0.0153	0.0918	0.0774	0.0687
150000	50	0.748	0.786	0.796	0.474	0.056	0.068	0.98	0.225	0.184	0.0552	0.0641	0.067	0.0057	0.0489	0.0221	0.1339	0.1018	0.1211
150000	150	0.642	0.676	0.676	0.431	0.041	0.036	0.931	0.133	0.111	0.0607	0.0735	0.0787	0.0048	0.0567	0.0135	0.1343	0.0956	0.1041
150000	200	0.632	0.651	0.648	0.426	0.037	0.032	0.914	0.118	0.097	0.0651	0.0743	0.0793	0.0046	0.06	0.0236	0.1339	0.0909	0.1004
150000	250	0.611	0.635	0.621	0.42	0.033	0.03	0.889	0.105	0.087	0.0702	0.0813	0.0811	0.0045	0.06	0.0538	0.1349	0.1335	0.1326
150000	300	0.595	0.608	0.607	0.415	0.031	0.03	0.875	0.095	0.078	0.072	0.0812	0.0832	0.0044	0.07	0.0539	0.1324	0.1304	0.1112
150000	350	0.577	0.595	0.592	0.412	0.03	0.029	0.864	0.088	0.072	0.0723	0.0833	0.0836	0.0042	0.07	0.0514	0.131	0.1411	0.0999
150000	400	0.57	0.572	0.578	0.407	0.029	0.028	0.855	0.083	0.067	0.075	0.081	0.0835	0.0043	0.05	0.0517	0.1294	0.122	0.1257
150000	450	0.562	0.562	0.57	0.404	0.029	0.027	0.841	0.077	0.063	0.0791	0.0844	0.086	0.0042	0.05	0.0817	0.127	0.1294	0.1767
150000	500	0.561	0.552	0.56	0.402	0.028	0.026	0.831	0.073	0.059	0.0795	0.0842	0.0863	0.0042	0.03	0.0617	0.1255	0.1292	0.1457
100000	0	0.798	0.875	0.885	0.553	0.111	0.122	0.999	0.583	0.479	0.047	0.0577	0.061	0.0528	0.0677	0.0758	0.2259	0.1792	0.1608
100000	50	0.73	0.766	0.771	0.472	0.053	0.066	0.974	0.215	0.175	0.0744	0.0829	0.0857	0.0422	0.0743	0.0365	0.2222	0.1433	0.1584
100000	150	0.63	0.664	0.66	0.43	0.04	0.035	0.925	0.129	0.102	0.0752	0.0864	0.0914	0.0371	0.0693	0.0241	0.2077	0.1326	0.1255
100000	200	0.618	0.639	0.631	0.425	0.036	0.031	0.905	0.115	0.089	0.079	0.0864	0.0912	0.0361	0.0728	0.0342	0.2045	0.1212	0.1174
100000	250	0.598	0.624	0.609	0.419	0.032	0.029	0.881	0.103	0.081	0.0821	0.0923	0.0919	0.0349	0.0736	0.0644	0.2032	0.1531	0.145
100000	300	0.583	0.598	0.593	0.414	0.03	0.029	0.868	0.094	0.074	0.0832	0.0914	0.0935	0.0344	0.0845	0.0646	0.1995	0.1506	0.1263
100000	350	0.567	0.584	0.579	0.411	0.029	0.028	0.857	0.087	0.068	0.0829	0.0932	0.0936	0.0337	0.083	0.0621	0.1969	0.1611	0.1167
100000	400	0.56	0.561	0.567	0.405	0.028	0.027	0.845	0.079	0.063	0.0853	0.0906	0.0927	0.0332	0.0613	0.0623	0.1944	0.1471	0.1415
100000	450	0.553	0.551	0.56	0.402	0.028	0.026	0.832	0.073	0.06	0.0891	0.0937	0.0949	0.0327	0.0613	0.0923	0.1911	0.1541	0.1928
100000	500	0.552	0.543	0.55	0.4	0.027	0.025	0.824	0.068	0.056	0.0891	0.0934	0.095	0.0321	0.0414	0.0723	0.1885	0.1483	0.1619

## Sheet: Figure 4
Bonferroni signals
chr	start	end	actual_start	actual_end	kappa	tau	W_KS	P_KS
19	44875001	44885001	44875002	44884970	0	3.23677	3.23677	4.25849e-28
19	44880001	44885001	44880043	44884970	0	3.23677	3.23677	1.72895e-28
19	44880001	44890001	44880043	44889990	1	3.13805	0	6.75942e-40
19	44882501	44887501	44882502	44887486	0	1.67618	1.67618	5.90314e-34
19	44883501	44884501	44883586	44884456	0	3.23846	3.23846	4.12587e-29
19	44884001	44885001	44884125	44884970	0	2.72333	2.72333	1.36162e-29
19	44884202	44884202	44884202	44884202	0	3.37579	3.37579	6.33682e-31
19	44884339	44884339	44884339	44884339	0	3.15177	3.15177	5.1644e-31
19	44884501	44885501	44884540	44885428	0	2.86423	2.86423	1.40782e-27
19	44884873	44884873	44884873	44884873	0	3.38325	3.38325	1.25535e-28
19	44885001	44890001	44885012	44889990	1	3.13805	0	1.86467e-40
19	44885001	44895001	44885012	44894973	1	3.13805	0	7.47475e-40
19	44886501	44887501	44886519	44887486	0	1.67618	1.67618	9.0818e-35
19	44887001	44888001	44887075	44887918	0	1.62499	1.62499	2.53008e-35
19	44887076	44887076	44887076	44887076	0	1.67618	1.67618	1.56583e-36
19	44887501	44892501	44887518	44892465	1	3.13805	0	2.797e-40
19	44888001	44889001	44888002	44888997	1	3.13805	0	6.99251e-41
19	44888501	44889501	44888523	44889490	1	4.17715	0	8.85044e-42
19	44888997	44888997	44888997	44888997	1	3.13805	0	8.03737e-43
19	44890001	44895001	44890028	44894973	0	0.475512	0.475512	3.97523e-31
19	44890001	44900001	44890028	44899959	0	0.475512	0.475512	7.60479e-31
19	44890501	44891501	44890508	44891477	0	3.63562	3.63562	4.26643e-29
19	44891001	44892001	44891069	44891961	0	1.30082	1.30082	2.72504e-29
19	44891079	44891079	44891079	44891079	0	3.63562	3.63562	7.35591e-31
19	44891501	44892501	44891562	44892465	0	1.0601	1.0601	6.32786e-29
19	44891712	44891712	44891712	44891712	0	1.0601	1.0601	5.45506e-31
19	44892001	44893001	44892056	44893000	0	0.475395	0.475395	1.17168e-31
19	44892362	44892362	44892362	44892362	0	3.28297	3.28297	4.32848e-25
19	44892501	44893501	44892511	44893416	0	0.475395	0.475395	1.17168e-31
19	44892501	44897501	44892511	44897494	0	0.475395	0.475395	4.32887e-31
19	44892587	44892587	44892587	44892587	1	2.75534	0	3.75943e-15
19	44892652	44892652	44892652	44892652	0	2.05259	2.05259	4.65079e-26
19	44892887	44892887	44892887	44892887	0	4.6415	4.6415	1.5612e-27
19	44892962	44892962	44892962	44892962	0	0.475395	0.475395	5.77182e-34
19	44893001	44894001	44893001	44893996	0	4.24222	4.24222	1.77545e-21
19	44893408	44893408	44893408	44893408	0	4.25586	4.25586	1.18364e-23
19	44893501	44894501	44893547	44894460	3	2.95229	0	1.55431e-15
19	44893716	44893716	44893716	44893716	4	2.19281	0	5.3703e-14
19	44894001	44895001	44894029	44894973	3	2.60105	0	1.07161e-17
19	44894050	44894050	44894050	44894050	4	1.88805	0	1.8539e-15
19	44894501	44895501	44894556	44895473	4	3.26866	0	1.65468e-12
19	44894695	44894695	44894695	44894695	4	3.23593	0	8.13286e-15
19	44895001	44896001	44895007	44895977	4	2.98945	0	6.50147e-13
19	44895001	44900001	44895007	44899959	4	1.82724	0	1.227e-19
19	44895001	44905001	44895007	44904977	0	5.61306	5.61306	5.47545e-36
19	44895501	44896501	44895528	44896481	4	1.89326	0	6.43929e-15
19	44895528	44895528	44895528	44895528	4	2.96119	0	4.41651e-15
19	44896001	44897001	44896087	44896986	3	1.66343	0	4.44089e-15
19	44896087	44896087	44896087	44896087	4	2.21806	0	3.34439e-15
19	44896501	44897501	44896549	44897494	4	2.2341	0	2.64233e-14
19	44896639	44896639	44896639	44896639	4	2.16413	0	2.79193e-15
19	44897001	44898001	44897011	44897957	4	1.72222	0	4.68514e-14
19	44897468	44897468	44897468	44897468	4	2.84771	0	6.7296e-15
19	44897501	44902501	44897517	44902491	5	1.31996	0	8.21973e-17
19	44898001	44899001	44898005	44898959	4	5.64678	0	1.55576e-10
19	44898409	44898409	44898409	44898409	5	0.448635	0	1.56444e-09
19	44898501	44899501	44898592	44899461	4	3.94342	0	3.33367e-11
19	44898611	44898611	44898611	44898611	4	5.65415	0	1.73052e-12
19	44899001	44900001	44899039	44899959	4	2.12652	0	2.10942e-15
19	44899220	44899220	44899220	44899220	1	1.01854	0	2.25675e-13
19	44899501	44900501	44899505	44900474	5	1.86056	0	1.07761e-16
19	44899959	44899959	44899959	44899959	4	2.05262	0	1.0803e-16
19	44900001	44901001	44900008	44901000	5	2.328	0	6.47171e-17
19	44900001	44905001	44900008	44904977	0	5.61306	5.61306	2.8229e-36
19	44900001	44910001	44900008	44905377	0	5.61306	5.61306	3.17576e-36
19	44900001	44910001	44905505	44909975	0	7.72536	7.72536	1.98168e-76
19	44900155	44900155	44900155	44900155	5	2.55314	0	1.24825e-18
19	44900501	44901501	44900544	44901492	5	2.03374	0	1.70548e-16
19	44900601	44900601	44900601	44900601	5	2.03502	0	1.84098e-18
19	44901001	44902001	44901046	44901994	4	1.41064	0	2.98443e-17
19	44901174	44901174	44901174	44901174	5	2.03294	0	2.09623e-18
19	44901501	44902501	44901600	44902491	4	1.49535	0	2.78211e-17
19	44901600	44901600	44901600	44901600	4	3.5135	0	3.44708e-17
19	44901715	44901715	44901715	44901715	5	1.61977	0	2.37981e-18
19	44901805	44901805	44901805	44901805	5	1.90219	0	1.46041e-19
19	44902001	44903001	44902022	44903000	0	2.03161	2.03161	3.2937e-11
19	44902264	44902264	44902264	44902264	0	2.03172	2.03172	2.83863e-13
19	44902501	44903501	44902521	44903500	0	5.61306	5.61306	2.35242e-37
19	44902501	44907501	44902521	44905377	0	5.61306	5.61306	1.52907e-36
19	44902501	44907501	44905505	44907385	0	6.78959	6.78959	3.28696e-42
19	44903001	44904001	44903020	44903994	0	5.61306	5.61306	4.70483e-37
19	44903416	44903416	44903416	44903416	0	5.61306	5.61306	4.05589e-39
19	44904001	44905001	44904003	44904977	1	1.71808	0	3.02802e-12
19	44904463	44904463	44904463	44904463	1	2.29241	0	1.36337e-10
19	44904501	44905501	44904531	44905377	1	1.67382	0	3.02802e-12
19	44904531	44904531	44904531	44904531	1	1.65303	0	2.08848e-14
19	44905001	44915001	44905505	44914939	0	7.72536	7.72536	6.15006e-76
19	44905910	44905910	44905910	44905910	0	6.45968	6.45968	5.1118e-10
19	44906001	44907001	44906026	44906883	0	6.78959	6.78959	1.31479e-42
19	44906501	44907501	44906541	44907385	0	6.20864	6.20864	4.84927e-43
19	44906745	44906745	44906745	44906745	0	6.78959	6.78959	2.26687e-44
19	44907001	44908001	44907016	44907959	2	2.21511	0	2.14184e-12
19	44907187	44907187	44907187	44907187	2	2.20954	0	2.05761e-13
19	44907501	44912501	44907646	44912500	0	7.72536	7.72536	3.33128e-76
19	44908001	44909001	44908034	44908984	0	7.72536	7.72536	4.95421e-77
19	44908501	44909501	44908506	44909484	0	7.72536	7.72536	4.95421e-77
19	44908684	44908684	44908684	44908684	0	7.72536	7.72536	8.54174e-79
19	44909001	44910001	44909032	44909975	0	5.40319	5.40319	4.89255e-18
19	44909501	44910501	44909546	44910446	0	5.42355	5.42355	6.78227e-20
19	44909698	44909698	44909698	44909698	0	5.43738	5.43738	3.84921e-19
19	44910001	44911001	44910043	44910985	0	3.277	3.277	2.81997e-14
19	44910001	44915001	44910043	44914939	4	1.12735	0	3.75148e-32
19	44910001	44920001	44910043	44919981	0	8.58882	8.58882	1.53377e-49
19	44910319	44910319	44910319	44910319	0	3.3261	3.3261	2.79832e-16
19	44911194	44911194	44911194	44911194	0	2.84966	2.84966	2.87189e-10
19	44911501	44912501	44911630	44912500	2	1.22315	0	2.86173e-23
19	44912001	44913001	44912012	44912974	2	1.21664	0	6.2712e-26
19	44912456	44912456	44912456	44912456	2	1.22315	0	2.46701e-25
19	44912501	44913501	44912501	44913484	4	1.13854	0	1.13326e-32
19	44912501	44917501	44912501	44917483	4	1.13854	0	3.39977e-32
19	44912921	44912921	44912921	44912921	4	2.35507	0	4.33256e-28
19	44913001	44914001	44913010	44913943	4	1.1379	0	9.06608e-33
19	44913034	44913034	44913034	44913034	2	4.22302	0	2.97711e-11
19	44913221	44913221	44913221	44913221	0	2.68259	2.68259	2.09304e-10
19	44913484	44913484	44913484	44913484	4	1.1379	0	7.81558e-35
19	44915001	44916001	44915083	44915976	0	4.47474	4.47474	3.41956e-27
19	44915001	44920001	44915083	44919981	0	8.58882	8.58882	7.84928e-50
19	44915001	44925001	44915083	44924977	0	8.58882	8.58882	1.61346e-49
19	44915501	44916501	44915533	44916480	0	5.44541	5.44541	1.66878e-29
19	44915533	44915533	44915533	44915533	0	4.47474	4.47474	2.35831e-29
19	44915704	44915704	44915704	44915704	0	3.57787	3.57787	8.44733e-11
19	44916001	44917001	44916031	44916963	0	4.16082	4.16082	1.08802e-14
19	44916501	44917501	44916546	44917483	0	4.21847	4.21847	1.88738e-14
19	44916829	44916829	44916829	44916829	0	4.20592	4.20592	1.691e-16
19	44917001	44918001	44917086	44917997	0	11.7641	11.7641	1.89635e-34
19	44917501	44918501	44917508	44918454	0	11.7641	11.7641	1.13781e-34
19	44917501	44922501	44917508	44922496	0	8.58882	8.58882	5.66892e-50
19	44917843	44917843	44917843	44917843	3	2.85934	0	4.10129e-11
19	44917947	44917947	44917947	44917947	0	3.87244	3.87244	4.80091e-17
19	44917997	44917997	44917997	44917997	0	11.7641	11.7641	1.30783e-36
19	44918001	44919001	44918009	44918903	5	7.42441	0	3.03711e-51
19	44918501	44919501	44918507	44919436	0	8.58882	8.58882	1.74428e-50
19	44918620	44918620	44918620	44918620	0	5.67656	5.67656	6.82231e-13
19	44918903	44918903	44918903	44918903	0	8.58882	8.58882	1.50369e-52
19	44919001	44920001	44919161	44919981	0	4.19938	4.19938	1.36613e-39
19	44919501	44920501	44919510	44920499	3	4.02504	0	4.14917e-40
19	44919589	44919589	44919589	44919589	0	4.29038	4.29038	1.27292e-41
19	44919689	44919689	44919689	44919689	0	3.67588	3.67588	1.57426e-40
19	44920001	44925001	44920064	44924977	0	10.6899	10.6899	2.87751e-33
19	44920001	44930001	44920064	44929889	0	10.6899	10.6899	5.90646e-33
19	44921501	44922501	44921819	44922496	0	5.33104	5.33104	8.34e-12
19	44922001	44923001	44922170	44922991	0	5.38114	5.38114	7.18238e-11
19	44922203	44922203	44922203	44922203	0	5.38135	5.38135	8.25555e-13
19	44922501	44927501	44922505	44927479	0	10.6899	10.6899	3.1804e-33
19	44923001	44924001	44923010	44923997	0	10.6899	10.6899	1.06013e-33
19	44923501	44924501	44923513	44924470	0	10.6899	10.6899	1.21158e-33
19	44923868	44923868	44923868	44923868	0	10.6899	10.6899	5.22234e-36
19	44924001	44925001	44924096	44924977	0	6.26611	6.26611	1.71645e-23
19	44924501	44925501	44924522	44925468	0	6.26611	6.26611	1.43038e-23
19	44924977	44924977	44924977	44924977	0	6.26611	6.26611	9.86467e-26
FDR0.1 signals
chr	start	end	actual_start	actual_end	kappa	tau	W_KS	P_KS
9	38637796	38637796	38637796	38637796	0	4.79836	4.79836	5.55244e-06
14	52992239	52992239	52992239	52992239	0	4.94986	4.94986	1.89009e-06
16	31117787	31117787	31117787	31117787	0	5.32683	5.32683	3.38053e-06
18	67773501	67774501	67774007	67774479	0	5.22377	5.22377	4.01118e-06
18	67774318	67774318	67774318	67774318	0	4.96383	4.96383	3.86701e-07
18	67788256	67788256	67788256	67788256	0	5.84736	5.84736	3.74877e-07
18	67792458	67792458	67792458	67792458	0	6.19581	6.19581	1.55785e-07
18	67793609	67793609	67793609	67793609	0	6.23343	6.23343	1.31824e-07
18	67794279	67794279	67794279	67794279	0	6.0777	6.0777	2.09872e-07
18	67796085	67796085	67796085	67796085	0	6.02372	6.02372	2.35753e-07
18	67796375	67796375	67796375	67796375	0	6.41059	6.41059	2.85768e-07
18	67804806	67804806	67804806	67804806	0	4.8671	4.8671	6.15997e-07
19	44895001	44905001	44895007	44904977	0	5.61306	5.61306	5.47545e-36
19	44900001	44905001	44900008	44904977	0	5.61306	5.61306	2.8229e-36
19	44900001	44910001	44900008	44905377	0	5.61306	5.61306	3.17576e-36
19	44900001	44910001	44905505	44909975	0	7.72536	7.72536	1.98168e-76
19	44901434	44901434	44901434	44901434	0	6.15615	6.15615	1.19839e-07
19	44902501	44903501	44902521	44903500	0	5.61306	5.61306	2.35242e-37
19	44902501	44907501	44902521	44905377	0	5.61306	5.61306	1.52907e-36
19	44902501	44907501	44905505	44907385	0	6.78959	6.78959	3.28696e-42
19	44903001	44904001	44903020	44903994	0	5.61306	5.61306	4.70483e-37
19	44903416	44903416	44903416	44903416	0	5.61306	5.61306	4.05589e-39
19	44905001	44915001	44905505	44914939	0	7.72536	7.72536	6.15006e-76
19	44905910	44905910	44905910	44905910	0	6.45968	6.45968	5.1118e-10
19	44906001	44907001	44906026	44906883	0	6.78959	6.78959	1.31479e-42
19	44906501	44907501	44906541	44907385	0	6.20864	6.20864	4.84927e-43
19	44906745	44906745	44906745	44906745	0	6.78959	6.78959	2.26687e-44
19	44907501	44912501	44907646	44912500	0	7.72536	7.72536	3.33128e-76
19	44908001	44909001	44908034	44908984	0	7.72536	7.72536	4.95421e-77
19	44908501	44909501	44908506	44909484	0	7.72536	7.72536	4.95421e-77
19	44908684	44908684	44908684	44908684	0	7.72536	7.72536	8.54174e-79
19	44909001	44910001	44909032	44909975	0	5.40319	5.40319	4.89255e-18
19	44909501	44910501	44909546	44910446	0	5.42355	5.42355	6.78227e-20
19	44909698	44909698	44909698	44909698	0	5.43738	5.43738	3.84921e-19
19	44910001	44920001	44910043	44919981	0	8.58882	8.58882	1.53377e-49
19	44915001	44920001	44915083	44919981	0	8.58882	8.58882	7.84928e-50
19	44915001	44925001	44915083	44924977	0	8.58882	8.58882	1.61346e-49
19	44915501	44916501	44915533	44916480	0	5.44541	5.44541	1.66878e-29
19	44917001	44918001	44917086	44917997	0	11.7641	11.7641	1.89635e-34
19	44917501	44918501	44917508	44918454	0	11.7641	11.7641	1.13781e-34
19	44917501	44922501	44917508	44922496	0	8.58882	8.58882	5.66892e-50
19	44917997	44917997	44917997	44917997	0	11.7641	11.7641	1.30783e-36
19	44918501	44919501	44918507	44919436	0	8.58882	8.58882	1.74428e-50
19	44918620	44918620	44918620	44918620	0	5.67656	5.67656	6.82231e-13
19	44918903	44918903	44918903	44918903	0	8.58882	8.58882	1.50369e-52
19	44920001	44925001	44920064	44924977	0	10.6899	10.6899	2.87751e-33
19	44920001	44930001	44920064	44929889	0	10.6899	10.6899	5.90646e-33
19	44921501	44922501	44921819	44922496	0	5.33104	5.33104	8.34e-12
19	44922001	44923001	44922170	44922991	0	5.38114	5.38114	7.18238e-11
19	44922203	44922203	44922203	44922203	0	5.38135	5.38135	8.25555e-13
19	44922501	44927501	44922505	44927479	0	10.6899	10.6899	3.1804e-33
19	44923001	44924001	44923010	44923997	0	10.6899	10.6899	1.06013e-33
19	44923501	44924501	44923513	44924470	0	10.6899	10.6899	1.21158e-33
19	44923868	44923868	44923868	44923868	0	10.6899	10.6899	5.22234e-36
19	44924001	44925001	44924096	44924977	0	6.26611	6.26611	1.71645e-23
19	44924501	44925501	44924522	44925468	0	6.26611	6.26611	1.43038e-23
19	44924977	44924977	44924977	44924977	0	6.26611	6.26611	9.86467e-26
22	49440284	49440284	49440284	49440284	0	4.93229	4.93229	3.31992e-06
Figure 4C
Each cell present the chance to overlap with causal region per replicate
KnockoffScreen	Bonferroni
NA	0
NA	NA
NA	1
NA	0
NA	0
0.166667	1
0.205882	0.184783
0.5	0.135593
NA	0
1	0.6
0.545455	0.28
NA	0
0.17284	0.134752
NA	1
0.5	0.421053
0.169231	0.179104
0.9	0.529412
NA	1
0.245283	0.218182
NA	0
NA	0
1	0.461538
1	0.269231
1	0.538462
NA	0.666667
NA	NA
1	0.265625
1	0.363636
0.733333	0.458333
NA	0.75
NA	0.666667
NA	1
0.232143	0.352941
NA	0.179245
NA	NA
NA	0.5
1	0.423077
1	0.288462
NA	1
0.7	0.857143
0.180328	0.179245
NA	1
0.875	0.55
NA	0.5
1	1
0.9	0.196078
1	1
1	0.295455
NA	0
NA	0
NA	NA
NA	1
NA	NA
NA	0.333333
NA	NA
0.75	0.75
0.357143	0.327869
NA	1
NA	0
NA	0
0.75	0.666667
1	0.9
1	0.857143
NA	NA
0.538462	0.636364
0.857143	0.166667
NA	0.5
NA	0
0.4375	0.258065
NA	NA
1	0.342857
0.4	0.428571
NA	NA
NA	0
1	0.461538
1	1
NA	NA
0.388889	0.4375
0.1875	0.209877
0.304348	0.333333
NA	1
0.733333	0.25
NA	NA
NA	0
NA	0
0.333333	0.0833333
NA	1
NA	NA
NA	NA
0.583333	0.236842
1	1
NA	0.666667
0.875	0.5
0.666667	0.666667
1	0.323529
1	0.461538
NA	NA
1	0.461538
0.615385	0.228571
NA	NA
0.5	0.146667
1	1
NA	NA
0	NA
0.44	0.152941
0.65	0.224138
NA	NA
0.391304	0.154762
0.75	0.666667
0.2	0.166667
NA	1
NA	NA
1	0.117241
NA	0
0.666667	0.666667
0	0.333333
1	0.464286
0.857143	0.857143
1	0.189189
0.368421	0.259259
NA	1
1	0.34375
NA	1
NA	1
0.457143	0.271429
NA	1
1	0.4375
1	0.175
NA	NA
0.857143	0.258065
0.3	0.103448
0.227273	0.209877
0.722222	0.119048
NA	0
0	0
0.368421	0.133333
0	NA
0.5	0.692308
1	0.473684
NA	NA
0.37037	0.348837
0.727273	0.533333
NA	0
NA	NA
NA	NA
0.714286	0.294118
NA	1
0.571429	0.307692
NA	0
0.142857	0.318182
0.333333	0.583333
1	0.229167
1	0.243243
NA	NA
NA	0
1	1
0.75	0.857143
NA	NA
0.666667	0.75
NA	NA
0.6	0.6
0	0
NA	NA
0.75	0.238095
1	0.466667
0.692308	0.459459
NA	NA
NA	0.130952
0.75	0.857143
NA	NA
0.9	0.5625
NA	1
0.388889	0.25
0.5	0.173913
NA	0
0.3	0.333333
0.340909	0.258621
0.909091	0.909091
0.5	0.228571
1	0.461538
NA	NA
NA	0
0.333333	0.37037
1	0.238095
0.5	0.52
NA	NA
NA	0
0.4375	0.269231
0.727273	0.181818
0.636364	0.666667
NA	NA
NA	NA
0.269231	0.0891089
0.777778	0.4375
0.391304	0.375
1	0.857143
NA	0
0	0
0.611111	0.263158
NA	0
1	0.305556
0.785714	0.208955
0.714286	0.152174
NA	0
0.170732	0.162791
0.454545	0.352941
0.230769	0.28125
NA	1
NA	0
0.391304	0.164062
1	0.0972222
NA	NA
1	0.15493
0.7	0.25
1	0.215686
NA	NA
1	0.75
NA	NA
1	0.196429
NA	0
0.4	0.4
1	0.583333
NA	1
0.8	0.8
0.35	0.310345
0.785714	0.142857
0.928571	0.33871
NA	0
NA	NA
0.583333	0.388889
0.2	0.45
0.255319	0.231884
1	1
NA	0
NA	0
0.875	0.184211
1	1
0.209302	0.127273
NA	0
1	0.857143
NA	NA
0.320755	0.3
0.5	0.666667
0.8	0.30303
0.304348	0.206897
0.166667	0
0.4	0.5
0.666667	0.45
NA	0.5
1	0.130952
1	1
1	1
NA	0
NA	NA
0.35	0.409091
1	1
1	0.166667
0.538462	0.233333
0.25	0.25
1	1
NA	1
0.5	0.5
1	0.193182
1	1
0.642857	0.727273
0.444444	0.192308
0.307692	0.148649
0.875	0.533333
NA	1
0.315789	0.3
0.583333	0.7
NA	0.352941
NA	NA
NA	NA
1	0.0888889
0.684211	0.684211
NA	NA
0.461538	0.5
0.214286	0.181818
0.333333	0.142857
NA	NA
1	0.25
NA	0.666667
NA	NA
NA	0
0.666667	0.7
0.789474	0.517241
0.75	0.4
0.28	0.583333
NA	NA
0.6875	0.684211
NA	NA
0.428571	0.123711
1	1
1	0.5625
NA	NA
1	0.35
1	0.0632911
0.315789	0.315789
1	0.857143
0	0
0.5	0.25
0.234043	0.217391
0.538462	0.125
1	0.25641
0.333333	0.333333
0.538462	0.241379
0.132353	0.145161
0.545455	0.857143
1	0.158333
0.769231	0.203704
0.545455	0.27907
NA	NA
1	0.272727
0.5	0.425
NA	1
NA	NA
1	1
NA	1
NA	0
1	0.223881
1	0.857143
0.857143	0.923077
0.375	0.368421
NA	0.538462
0.4	0.4
1	0.333333
0.4	0.304348
1	0.75
0.234043	0.189655
NA	NA
0.75	0.162791
1	1
NA	1
0.5	0.5
NA	NA
NA	0.333333
1	1
NA	NA
0.184211	0.15873
0.8	1
0.857143	0.857143
NA	NA
0.9	0.473684
0.521739	0.5
NA	0.666667
NA	0
0.636364	0.459459
NA	0
0.388889	0.258065
1	0.428571
NA	0.269231
1	0.545455
0.322581	0.333333
0.875	0.875
NA	NA
1	0.272727
0.5	0.2
0.538462	0.177778
0.636364	0.470588
NA	NA
1	0.538462
0.384615	0.75
0.541667	0.433333
NA	NA
0.325	0.134921
0.142857	0.147059
NA	1
0.823529	0.7
0.220339	0.2
1	0.235294
0.857143	0.857143
NA	0.333333
1	0.288889
0.17284	0.142857
NA	0
NA	NA
0.325581	0.174419
1	1
0.75	0.666667
0.875	0.235294
1	1
0	0
0.875	0.204545
NA	0.538462
NA	0
1	0.241379
NA	0.24
0.789474	0.174419
NA	NA
0.22	0.177215
0.25	0.182927
0.5	0.375
NA	0
0.727273	0.205882
1	0.227273
0.26087	0.193182
0.213333	0.246575
NA	0.75
1	0.225
0.327273	0.246914
0.545455	0.333333
0.611111	0.275
NA	0.666667
0.151163	0.25
1	0.375
1	0.135593
NA	0
NA	0.5
NA	0
1	1
1	0.236842
NA	NA
0.6	0.888889
1	0.875
NA	NA
1	0.189655
0.636364	0.391304
1	0.0958904
1	1
0.304348	0.241379
0.5625	0.196721
0.5	0.545455
0.666667	0.391304
0.454545	0.416667
0.175	0.152542
0.1	0.142857
1	0.2
NA	0.333333
0	0
0.428571	0.352941
NA	0.5
0.5	0.5
0.583333	0.225806
NA	0
0.692308	0.1875
0.9	0.545455
0.346154	0.272727
NA	0.5
0.276596	0.382353
0	0
NA	0.666667
1	0.857143
0.666667	0.666667
NA	0
NA	1
0.666667	0.75
0.586207	0.36
NA	0.333333
1	0.407407
NA	1
0.705882	0.705882
NA	0
NA	0
1	0.857143
1	1
NA	NA
0.875	0.179487
1	0.191489
NA	1
NA	0.145038
0.3	0.269231
NA	NA
1	1
0.5	0.142857
0.785714	0.152778
0.875	0.151899
NA	NA
0.571429	0.0970874
0.909091	0.208791
NA	0.5
0.333333	0.142857
NA	0
0.8	0.333333
0.9	1
0.5	0.136364
0.882353	0.220588
1	1
0.126761	0.138462
1	0.3
NA	1
0.458333	0.733333
0.142857	0.133333
1	1
NA	NA
0.625	0.310345
NA	NA
0.454545	0.529412
0.3	0.315789
0.375	0.128205
1	1
0.8	0.8
0.259259	0.333333
NA	NA
NA	0.285714
0.15	0.101695
0.857143	0.857143
NA	NA
1	0.857143
0.5625	0.391304
Figure 4D
Each cell present the distance to causal region per replicate
KnockoffScreen	Bonferroni
NA	17396
NA	NA
NA	0
NA	70734
NA	44523
137481	0
91419	89002
103061	125453
NA	4384
0	37520
8616	25443
NA	75798
170972	100473
NA	0
112917	52061
91160	30661
17580	37724
NA	0
159947	107507
NA	152425
NA	23955
0	5623
0	105130
0	24338
NA	43762
NA	NA
0	46011
0	156480
155394	155394
NA	30578
NA	37083
NA	0
129715	127892
NA	145902
NA	NA
NA	86170
0	21832
0	61102
NA	0
116536	10903
107460	67442
NA	0
130865	164020
NA	148840
0	0
892	138313
0	0
0	147467
NA	115077
NA	32847
NA	NA
NA	0
NA	NA
NA	111860
NA	NA
75389	75389
134946	53593
NA	0
NA	176203
NA	26754
68242	68242
0	37724
0	87799
NA	NA
135598	134843
2611	86474
NA	78470
NA	37964
36149	29844
NA	NA
0	40838
43306	43306
NA	NA
NA	74815
0	33873
0	0
NA	NA
87571	87571
147860	34836
156638	17959
NA	0
125809	148793
NA	NA
NA	20444
NA	67285
47605	60641
NA	0
NA	NA
NA	NA
107460	107460
0	0
NA	71014
105351	44471
43697	43697
0	84047
0	5766
NA	NA
0	36587
66466	109978
NA	NA
120173	129860
0	0
NA	NA
53991	NA
36576	62651
154661	154661
NA	NA
110584	110584
117249	117249
91321	91321
NA	0
NA	NA
0	161461
NA	178797
145839	145839
70035	70035
0	38049
40155	40155
0	156244
163695	163695
NA	0
0	17059
NA	0
NA	0
82226	82226
NA	0
0	43753
0	149592
NA	NA
4134	174170
50684	59599
92021	92021
121274	171095
NA	57935
56286	56286
123477	125070
36586	NA
121423	85746
0	21039
NA	NA
134211	142356
138878	14197
NA	79036
NA	NA
NA	NA
65592	54668
NA	0
39658	78298
NA	79214
123304	123304
148167	129317
0	50033
0	51639
NA	NA
NA	72231
0	0
41791	8178
NA	NA
132083	131460
NA	NA
8629	8629
130032	130032
NA	NA
8659	38864
0	22748
1107	30329
NA	NA
NA	52360
187777	187777
NA	NA
28204	96297
NA	0
59502	59502
68150	80604
NA	108323
23305	23305
32223	32223
2558	2558
9550	49617
0	52159
NA	NA
NA	178999
16032	121940
0	87545
53188	94671
NA	NA
NA	7461
111940	98846
902	37836
89058	89058
NA	NA
NA	NA
109338	109338
69715	69715
28518	28518
0	16626
NA	134775
145635	145635
106127	106127
NA	135891
0	107076
14925	27177
19273	160528
NA	41654
188094	164535
121400	121400
141788	125038
NA	0
NA	55540
28670	143959
0	148336
NA	NA
0	147708
86558	86558
0	182772
NA	NA
0	38725
NA	NA
0	131309
NA	76720
20557	20557
0	50504
NA	0
55781	55781
129965	129965
142878	145853
6266	31996
NA	47187
NA	NA
4655	63414
120338	17693
24851	39394
0	0
NA	95290
NA	145278
111270	111270
0	0
128316	33042
NA	10821
0	85470
NA	NA
90005	30163
67627	34622
1716	36533
50774	135613
183686	147862
70574	16392
4568	98001
NA	5927
0	133795
0	0
0	0
NA	21232
NA	NA
163815	106655
0	0
0	66573
98871	98871
147394	147394
0	0
NA	0
150576	150576
0	172303
0	0
145316	6412
143716	143716
171727	171727
116352	116352
NA	0
19607	181341
50142	79600
NA	43639
NA	NA
NA	NA
0	108242
79379	79379
NA	NA
61248	17817
79234	110200
112313	112313
NA	NA
0	38575
NA	20456
NA	NA
NA	66167
139591	139591
63715	11756
39900	53088
53985	18753
NA	NA
78494	78494
NA	NA
121507	187321
0	0
0	72742
NA	NA
0	106984
0	200125
81493	63511
0	129139
63407	63407
61320	81700
43152	43152
31650	76207
0	129120
59491	59491
8762	93374
69938	30464
56482	18805
0	162596
125756	125756
31068	45827
NA	NA
0	55238
95265	30543
NA	0
NA	NA
0	0
NA	0
NA	57838
0	78828
0	101788
74561	74561
115439	114747
NA	21922
11300	11300
0	11217
192676	192676
0	18358
165586	114330
NA	NA
161598	161598
0	0
NA	0
73598	73598
NA	NA
NA	40439
0	0
NA	NA
66448	66448
20468	0
35665	35665
NA	NA
53697	95975
19448	19448
NA	23306
NA	8526
1993	29443
NA	63875
116002	116002
0	87699
NA	61727
0	4536
92466	23897
113289	113289
NA	NA
0	20928
19520	66655
10562	67851
49970	49708
NA	NA
0	10799
145596	115
91156	91156
NA	NA
115804	162980
127110	26849
NA	0
63924	32879
65914	19921
0	59078
133099	133099
NA	100777
0	105252
145458	41427
NA	15911
NA	NA
26638	38260
0	0
24953	24953
98187	98187
0	0
77942	19414
22193	48626
NA	7548
NA	53620
0	92647
NA	63077
1333	96818
NA	NA
19389	44856
70287	26597
6762	18841
NA	58076
21689	147036
0	44032
58271	116117
132525	131866
NA	283
0	168937
170953	38428
4976	82942
55906	81369
NA	35901
141066	46955
0	174379
0	107724
NA	47209
NA	65194
NA	63385
0	0
0	117028
NA	NA
66203	25862
0	2842
NA	NA
0	105581
19111	101075
0	151315
0	0
94183	94183
10538	103134
141477	141477
51213	84695
122569	199044
146858	131805
125809	29599
0	151463
NA	55294
18438	31118
133691	133691
NA	16514
11592	11592
109704	109704
NA	38528
4118	71262
61394	61394
172552	157174
NA	35902
171732	93236
135050	135050
NA	21638
0	42918
149257	149257
NA	179040
NA	0
169249	169249
7441	36721
NA	98056
0	49474
NA	0
37070	37070
NA	72523
NA	46839
0	76640
0	0
NA	NA
29233	104008
0	72185
NA	0
NA	148501
147825	147825
NA	NA
0	0
24813	132373
118356	122330
14276	51689
NA	NA
10601	100521
4482	86918
NA	14511
73867	159061
NA	9365
39111	39111
49265	0
27016	134845
44162	123028
0	0
134165	28669
0	77573
NA	0
115630	73510
118319	30200
0	0
NA	NA
64846	100472
NA	NA
137187	137187
134323	104877
165221	173080
0	0
74938	74938
94507	94507
NA	NA
NA	110798
122924	138449
41067	41067
NA	NA
0	21464
66897	102523
Figure 4E
Each cell present the number of false positives per replicate
KnockoffScreen	Bonferroni
3	0
0	0
0	8
0	0
4	10
0	44
0	7
0	6
0	6
0	1
2	1
3	2
0	18
0	0
0	7
0	2
0	7
0	16
0	2
0	2
0	17
0	1
4	40
0	6
0	2
0	0
0	11
0	10
0	8
0	0
0	2
0	6
0	33
3	1
0	0
0	6
0	14
0	7
0	11
5	6
2	4
0	7
0	0
6	18
0	6
0	7
0	23
0	2
0	1
4	15
0	6
0	1
0	15
7	17
8	18
0	0
0	8
0	7
0	10
6	17
0	13
0	0
0	27
0	1
0	18
0	0
0	8
0	9
0	1
0	0
0	0
0	19
0	7
0	23
0	15
0	3
0	1
2	8
0	13
0	6
0	0
0	15
0	14
0	12
0	21
0	1
0	14
0	0
6	12
0	15
0	5
0	0
0	1
0	1
12	18
0	9
0	0
0	1
0	0
0	1
2	2
0	0
0	12
0	0
0	9
0	9
0	1
0	0
0	8
0	16
0	17
0	1
0	7
2	2
0	6
4	1
0	0
0	0
0	5
9	2
0	11
0	14
0	0
2	0
0	11
6	3
5	17
0	24
0	5
0	0
0	6
0	18
0	11
0	7
0	14
0	9
0	16
0	1
0	0
0	0
0	14
0	2
0	20
0	0
12	13
0	13
0	6
0	0
0	6
0	15
0	9
0	0
2	5
0	6
0	0
0	2
0	0
0	0
0	2
0	7
0	1
2	11
0	14
0	9
0	6
0	1
0	1
10	14
0	4
0	7
0	15
0	6
0	0
0	0
0	8
0	1
2	19
0	9
0	1
0	9
0	7
0	14
6	6
6	17
0	2
0	1
0	1
0	2
0	0
0	0
0	20
0	6
0	0
0	5
0	0
0	9
0	12
0	4
0	13
0	17
0	1
0	7
0	2
0	4
0	3
0	0
0	10
0	1
0	2
0	13
0	1
0	13
0	13
0	17
0	0
0	7
0	5
0	1
0	0
0	3
0	6
0	2
0	0
4	4
0	11
0	12
0	1
0	9
0	6
0	1
0	0
0	12
0	0
6	7
6	6
0	2
0	0
2	4
0	3
0	3
0	15
0	1
0	11
0	0
0	1
0	8
0	10
0	2
0	9
0	6
0	0
0	0
2	2
0	13
16	10
0	8
0	1
0	28
0	0
0	7
0	7
2	4
6	6
0	2
0	9
0	14
0	12
0	1
0	18
0	0
0	1
0	3
0	1
0	6
0	7
0	8
0	14
7	18
0	17
0	0
8	18
0	11
0	1
0	0
6	18
0	0
0	33
0	33
0	15
0	7
0	2
0	7
0	0
0	0
0	6
0	9
0	0
0	0
0	6
0	4
0	0
0	1
0	0
0	3
0	13
0	0
10	16
0	7
0	11
0	24
6	12
0	0
0	12
0	11
0	14
2	3
0	0
0	0
0	0
0	11
0	4
0	11
2	9
0	0
0	15
6	6
0	16
0	0
0	1
0	0
0	0
0	0
0	0
0	1
6	10
0	16
0	6
0	19
0	3
4	15
0	0
7	16
0	6
0	11
0	6
0	15
0	11
0	30
0	0
5	6
0	26
6	6
6	7
0	0
0	0
0	10
6	17
0	13
0	8
0	7
0	14
0	6
0	0
0	14
0	0
3	13
0	6
0	17
0	1
0	0
0	0
0	2
3	0
0	13
0	9
0	4
0	9
8	10
0	14
0	13
0	12
0	0
4	11
0	3
0	13
0	7
0	20
0	0
0	0
0	6
0	13
0	8
11	32
0	1
0	30
0	17
0	9
0	13
0	0
0	16
0	2
0	0
0	1
0	0
0	34
0	0
0	9
0	18
0	10
0	0
0	0
0	6
0	1
0	13
0	6
0	13
0	13
0	1
0	22
0	13
0	2
0	9
4	7
0	11
0	0
0	18
0	13
0	0
0	7
0	5
0	2
0	2
0	1
0	8
0	21
0	0
0	2
0	11
0	14
0	3
0	3
0	0
0	0
0	7
0	0
0	0
0	0
0	7
0	0
0	15
0	6
0	0
0	1
0	18
0	7
0	1
0	6
0	13
0	2
0	1
0	12
0	10
0	1
6	6
2	2
0	0
0	1
0	1
0	14
0	1
0	0
0	0
0	1
0	13
0	0
0	1
0	27
6	6
0	0
0	0
18	13
0	6
0	1
7	12
2	0
0	0
0	4
0	17
0	10
0	0
12	16
0	0
6	8
0	1
12	19
11	19
2	1
0	6
0	1
0	3

## Sheet: Figure 5
Figure 4C
Each cell present the number of false positives per replicate
KnockoffScreen	KnockoffScreen_PC	Bonferroni	Bonferroni_PC
0	0	40	0
0	0	3	0
0	2	2	0
0	0	45	0
0	0	14	0
0	0	3	0
3	0	5	0
3	2	12	0
0	0	68	0
0	0	5	0
0	0	39	0
0	0	44	0
0	0	10	0
0	0	0	0
0	0	24	0
0	0	40	0
0	0	33	0
0	0	0	0
0	0	22	0
2	0	12	0
0	0	1	0
0	0	44	0
0	0	4	0
0	0	23	0
0	0	13	0
0	4	32	0
0	0	6	0
0	0	16	0
0	0	11	0
0	0	20	0
7	4	18	0
0	0	0	0
0	0	42	0
0	0	0	0
0	0	5	0
0	0	7	0
0	0	6	0
0	0	5	0
0	0	2	0
0	0	8	0
10	0	16	0
0	0	5	0
0	0	7	0
0	0	15	0
0	0	13	0
0	0	0	0
4	0	44	0
0	3	1	0
8	0	35	0
0	0	3	0
0	0	3	0
0	0	0	0
0	0	29	0
0	7	10	0
0	0	9	0
5	0	56	0
4	2	9	3
0	0	2	0
0	0	20	0
0	0	5	0
0	0	16	0
0	0	8	0
0	0	28	0
0	0	1	0
0	0	20	0
0	0	3	0
0	0	0	0
2	0	43	0
0	0	11	0
2	5	0	0
0	0	0	0
0	0	0	0
0	0	8	0
0	0	29	0
0	0	2	0
0	5	19	0
6	6	16	3
0	0	14	0
0	0	4	0
0	0	0	0
0	0	2	0
0	0	8	0
0	0	3	0
0	0	32	0
0	0	13	0
0	3	9	0
0	0	6	0
0	0	11	0
0	0	2	0
0	0	0	0
0	0	20	0
0	5	5	0
0	0	2	0
0	0	0	0
0	2	15	1
13	0	8	0
0	7	40	0
0	0	23	0
0	0	10	0
0	0	0	0
0	0	0	0
0	0	65	0
10	4	3	0
0	0	4	0
0	0	8	0
0	0	3	0
0	0	0	0
3	0	6	0
0	0	13	0
0	0	25	0
0	0	2	0
0	0	2	0
0	0	0	0
0	0	8	0
0	0	7	0
0	0	1	0
0	0	10	0
0	0	27	0
0	0	28	0
0	0	9	0
0	0	0	0
0	0	7	0
0	0	1	0
0	0	44	0
0	0	8	0
0	0	3	0
0	0	31	0
0	0	21	0
0	2	8	0
0	2	15	0
0	0	10	0
0	0	13	0
0	0	0	0
7	0	0	0
0	0	1	0
0	0	9	0
0	2	0	0
0	0	3	0
0	0	3	0
0	0	0	0
0	0	3	0
0	0	6	0
0	0	22	0
0	0	5	0
0	0	6	0
0	0	0	0
0	0	27	0
0	0	0	0
0	0	12	0
2	0	41	0
0	0	6	0
0	0	64	0
0	0	1	0
0	5	10	0
0	2	25	0
0	0	4	0
0	0	37	0
0	0	25	0
0	0	18	0
0	2	8	0
0	2	9	0
0	0	8	1
0	0	73	0
0	10	10	0
0	0	0	0
0	0	2	0
0	0	9	0
0	0	11	0
0	0	6	0
0	0	1	0
2	0	11	0
8	0	15	0
0	0	5	0
0	0	8	0
0	0	2	0
0	0	0	0
0	0	2	0
4	2	9	0
0	0	3	0
0	0	9	0
5	0	28	0
0	0	0	0
0	0	1	0
0	0	1	0
5	0	6	0
0	0	13	0
0	0	3	0
0	0	0	0
0	0	10	0
0	0	6	0
0	0	11	0
0	0	1	0
0	0	1	0
0	0	10	0
4	0	7	0
14	0	30	0
0	0	0	0
0	0	60	0
0	0	3	0
2	2	8	0
0	0	29	0
4	10	6	0
0	0	31	0
0	0	26	0
0	4	0	0
18	0	4	0
0	0	6	0
0	0	10	0
0	0	14	0
0	0	15	0
0	0	1	0
0	0	0	0
0	0	3	0
0	0	18	0
0	0	3	0
0	0	3	0
0	4	9	0
0	0	4	0
4	0	67	0
3	0	17	0
14	10	40	2
3	0	15	0
0	0	0	0
0	0	8	0
0	0	8	0
0	0	8	0
0	5	0	2
0	0	54	0
0	0	17	0
0	0	9	0
0	0	4	0
0	0	0	0
0	0	1	0
0	0	9	0
0	0	3	0
0	6	6	0
0	0	2	0
0	0	17	0
0	0	9	0
0	2	8	0
0	2	11	0
0	0	47	0
3	0	3	0
0	0	31	0
0	0	4	0
0	0	1	0
0	0	4	0
0	0	25	0
31	0	37	0
0	4	0	1
0	0	0	0
0	0	25	0
0	0	30	0
0	0	16	0
0	0	5	0
0	0	17	0
0	0	0	0
0	0	0	0
0	0	0	0
0	0	11	0
0	0	40	0
0	0	0	0
0	0	3	0
0	0	38	0
19	2	27	0
0	0	3	0
0	0	1	0
0	0	0	0
0	23	130	0
0	0	14	0
4	3	29	0
0	0	0	0
0	0	0	0
9	6	13	0
4	0	41	0
0	0	2	0
0	4	5	0
0	0	26	0
0	0	17	1
0	0	1	0
0	0	2	0
0	2	0	0
0	0	15	0
4	0	0	0
0	0	13	0
4	2	13	0
0	0	10	0
0	0	3	0
0	4	0	0
0	0	3	0
0	0	18	2
0	0	14	0
0	0	17	0
0	0	10	0
0	0	23	0
0	4	38	0
8	0	88	0
0	0	1	0
0	0	10	0
0	0	8	0
0	0	13	0
0	0	21	0
40	0	15	0
0	0	15	0
0	0	35	0
0	0	26	0
0	0	6	0
0	0	0	0
15	4	30	0
0	0	0	0
0	0	8	0
0	0	6	0
0	0	36	0
0	3	62	0
0	0	14	0
5	0	7	0
0	0	4	0
0	4	3	0
0	0	16	0
0	0	8	0
0	0	7	0
0	0	1	0
0	0	5	0
0	0	8	0
0	0	19	0
0	0	0	0
7	0	50	0
0	0	39	0
0	8	50	0
0	0	1	0
13	0	19	0
0	2	3	2
0	0	11	0
0	0	20	0
0	0	19	0
0	0	31	0
0	0	0	0
0	0	49	0
0	0	0	0
0	0	14	0
0	5	1	0
0	0	6	0
2	2	1	3
0	0	17	0
0	0	62	0
0	0	0	0
0	0	4	0
0	0	6	0
0	0	1	0
0	0	0	0
0	0	7	0
32	2	26	0
0	0	0	0
0	3	0	0
0	0	4	0
0	0	6	0
0	0	2	0
0	0	69	0
0	2	10	0
0	0	11	0
14	0	15	0
0	0	2	0
0	0	5	0
0	0	38	0
0	0	17	0
0	0	41	0
0	0	8	0
0	0	34	0
0	0	6	0
0	0	13	0
2	0	5	0
0	0	14	0
0	0	32	0
0	0	19	0
0	0	21	0
0	0	6	0
0	0	8	0
0	0	1	0
0	5	11	0
0	0	27	0
0	0	11	0
0	0	35	0
0	0	33	0
0	0	8	0
0	0	9	0
6	0	4	0
0	0	7	0
0	0	46	0
0	0	0	0
0	0	0	0
0	0	5	0
0	0	3	0
0	0	13	0
0	0	15	0
0	0	10	0
0	0	2	0
0	0	8	0
0	0	1	0
0	0	15	0
0	0	3	0
0	0	33	0
8	13	20	0
0	0	0	0
0	0	6	0
0	0	0	0
0	0	57	0
0	0	14	0
0	12	6	2
0	0	0	0
0	0	0	0
0	0	47	1
0	0	22	0
0	0	0	0
0	0	29	0
0	0	29	0
0	0	0	0
0	0	2	0
0	2	9	0
0	0	6	0
0	0	5	0
0	0	12	0
0	0	26	0
0	0	8	0
0	0	0	0
2	0	21	0
0	0	95	0
0	0	1	0
0	0	0	0
0	0	9	0
0	0	3	0
0	0	8	0
0	0	1	0
0	0	15	0
0	0	19	0
0	0	4	0
50	35	38	0
0	0	6	0
0	0	7	0
8	0	4	0
19	6	66	0
0	2	10	0
0	0	1	0
0	0	31	0
0	0	16	0
0	0	12	0
0	0	10	0
0	0	22	0
0	0	0	0
0	7	7	0
0	0	5	0
0	0	4	0
5	0	41	0
0	0	0	0
0	0	18	1
0	0	12	0
0	0	0	0
0	0	1	0
2	0	1	0
0	0	1	0
0	0	11	0
0	2	3	0
0	0	0	0
0	5	10	0
4	0	71	0
0	0	15	0
0	0	0	0
0	0	0	0
0	0	3	0
0	9	5	3
0	0	26	0
0	0	1	0
0	0	11	0
0	0	42	0
0	0	24	0
0	0	1	0
0	0	7	0
0	0	28	0
0	0	7	0
0	0	9	0
0	6	12	0
0	0	14	0
2	0	1	0
0	0	6	0
0	0	12	0
0	0	4	0
0	0	8	0
0	0	19	0
6	0	7	0
0	0	0	0
0	0	17	0
0	0	37	0
0	0	1	0
0	0	10	0
0	0	1	0
0	0	20	0
0	0	0	0
0	0	8	0
0	0	15	0
5	12	18	0
0	0	0	0
Figure 5 D
Each cell present the number of false positives per replicate
KnockoffScreen	KnockoffScreen_PC	Bonferroni	Bonferroni_PC
0	0	11	0
0	0	0	0
0	2	0	0
10	0	7	0
0	0	0	0
0	0	0	0
0	2	0	0
0	0	3	0
3	0	9	0
0	0	4	0
0	0	0	0
0	0	21	0
0	10	23	0
0	0	7	0
0	0	1	0
0	0	10	0
0	0	2	0
0	0	36	0
0	4	18	0
0	0	6	0
0	0	7	0
0	0	32	0
0	0	5	0
0	0	0	0
0	0	4	0
0	0	15	0
2	0	13	0
0	2	0	0
0	0	0	0
0	0	2	0
0	0	7	0
0	0	5	0
0	0	5	0
4	0	3	0
0	0	15	0
0	2	5	0
0	0	0	0
0	0	17	0
0	0	9	0
0	0	3	0
0	0	1	0
8	0	0	0
0	0	40	0
0	34	17	1
0	0	19	0
0	2	5	0
0	0	0	0
0	0	4	0
0	0	0	0
0	0	0	0
0	0	6	0
12	0	18	1
0	0	1	0
0	0	9	0
0	0	6	0
0	0	0	0
0	0	14	0
0	0	6	0
0	0	0	0
0	0	9	0
0	0	1	0
0	0	4	0
0	0	0	0
0	0	4	0
0	0	12	0
0	0	18	0
0	0	15	0
18	32	8	0
0	0	6	0
0	0	0	0
0	0	3	0
0	0	3	0
0	0	11	0
4	0	27	0
0	0	3	0
0	0	4	0
4	0	0	0
0	0	0	0
0	0	6	0
0	0	0	0
0	0	1	0
0	0	29	0
0	0	14	0
0	0	30	0
0	0	5	0
0	0	12	0
0	0	1	0
0	16	0	0
4	0	5	0
9	0	1	0
0	0	16	0
0	0	13	0
0	0	0	0
0	0	32	0
2	0	23	0
0	0	1	0
0	0	20	0
0	0	4	0
0	0	16	0
0	0	5	0
0	0	3	0
0	0	19	0
0	0	20	0
0	0	0	0
0	0	0	0
3	0	21	1
0	0	26	0
8	0	1	0
0	0	9	0
0	0	13	0
0	0	3	0
0	0	16	0
0	0	5	0
0	0	14	0
0	0	17	0
16	6	22	0
0	0	7	0
3	0	15	0
0	0	0	0
0	0	12	0
0	0	0	0
0	0	6	0
0	0	2	0
0	0	9	0
0	0	4	0
0	0	8	0
0	0	0	1
0	0	2	0
0	8	0	0
0	0	7	0
0	0	28	0
0	0	45	2
0	0	2	0
0	0	16	0
0	0	7	0
0	0	17	0
0	0	26	0
0	0	2	0
0	0	5	0
4	0	19	0
0	0	2	0
3	0	11	0
8	10	2	0
0	0	5	0
0	0	1	0
0	0	49	0
0	0	0	0
0	0	7	0
0	0	9	0
0	0	4	0
0	0	0	0
2	0	0	0
0	0	12	0
0	0	6	0
0	0	9	0
10	0	15	0
0	0	3	0
0	0	22	0
0	0	0	0
0	0	11	0
0	0	2	0
0	0	13	0
4	0	5	0
0	0	12	0
4	0	5	0
0	0	4	0
6	6	8	4
0	0	2	0
0	0	0	0
11	2	8	0
0	0	9	0
0	0	3	0
2	0	7	0
0	0	4	0
0	0	6	0
0	0	17	0
0	0	6	0
0	0	3	0
0	0	43	1
0	0	7	0
0	0	15	0
0	0	6	0
0	0	10	0
0	0	7	0
0	0	58	0
0	2	14	0
9	4	9	0
6	0	32	0
0	0	6	0
0	0	0	0
0	0	15	0
0	0	4	0
0	0	66	0
0	0	19	0
0	0	0	0
0	0	18	0
0	0	4	0
0	0	3	0
0	0	2	0
0	11	0	0
0	0	11	0
0	0	18	0
0	0	13	0
7	7	5	0
0	0	2	0
0	4	0	0
0	6	0	0
0	0	0	0
0	0	0	0
0	0	8	0
0	0	0	0
0	0	3	0
0	0	39	0
20	0	14	0
0	0	1	0
0	0	5	0
0	0	3	0
0	0	5	0
0	0	2	0
0	0	0	0
0	0	13	0
0	0	0	0
0	0	0	0
0	0	25	0
0	0	13	0
0	0	8	2
0	0	4	0
0	0	23	0
0	0	16	0
4	0	11	0
0	0	0	0
0	8	13	0
0	0	12	0
0	0	15	0
0	0	0	0
0	0	27	0
0	0	38	0
0	0	0	0
0	5	14	0
0	0	9	0
0	0	28	0
0	0	0	0
0	0	2	0
0	0	14	0
0	0	0	0
0	0	31	0
0	0	6	0
0	0	0	0
0	0	11	0
0	0	7	0
0	0	18	0
0	0	1	0
0	0	5	0
0	0	23	0
0	0	3	0
0	0	2	0
0	0	0	0
0	0	5	0
0	0	11	0
0	0	9	0
0	0	3	0
0	0	6	0
0	0	0	0
0	0	0	0
0	0	3	0
0	0	30	0
0	0	14	0
0	0	0	0
0	0	3	0
0	0	23	0
5	0	50	0
5	0	0	0
0	0	14	0
0	0	14	0
0	0	23	0
12	0	7	0
0	0	7	0
0	0	10	0
0	0	5	0
0	0	33	0
0	0	3	0
0	0	0	0
0	5	3	0
0	19	12	2
0	0	3	0
0	2	4	0
0	0	12	0
0	0	0	0
0	0	0	0
0	0	2	0
0	0	4	0
0	0	1	0
0	0	2	0
0	0	0	0
0	0	15	0
0	0	11	0
0	0	0	0
0	0	14	0
0	0	29	0
0	0	0	0
0	0	6	0
6	0	2	0
0	0	17	0
0	0	13	0
0	0	4	0
0	0	7	0
5	0	3	0
0	0	3	0
0	0	31	0
0	0	9	0
0	0	1	0
0	10	0	0
0	0	8	0
0	0	28	0
0	4	0	0
0	0	0	0
0	0	10	0
0	0	1	0
0	0	2	0
6	2	9	0
0	0	1	0
0	0	22	0
0	0	23	0
0	0	0	0
0	0	26	0
0	0	11	0
0	0	12	0
0	0	6	0
0	0	3	0
0	0	6	0
0	0	13	0
0	0	20	0
0	0	18	0
0	0	10	0
0	0	20	0
0	0	11	0
0	0	0	0
0	0	5	0
0	0	16	0
0	0	25	0
5	0	7	0
0	0	0	0
8	0	0	0
0	0	3	0
0	0	1	0
14	0	1	0
0	0	0	0
0	2	10	0
0	0	16	0
0	0	5	0
0	0	10	0
0	0	10	0
0	0	3	0
0	0	0	0
0	0	3	0
0	0	17	0
0	0	2	0
0	0	11	0
0	0	6	0
0	0	4	0
3	2	8	1
0	0	1	0
0	0	0	0
0	0	0	0
0	0	11	0
0	0	23	0
0	0	3	0
0	0	1	0
0	0	19	0
0	0	2	0
0	0	5	0
0	0	6	0
0	0	9	0
0	0	6	0
12	0	10	0
0	0	13	0
0	0	0	0
0	4	12	0
0	0	8	0
0	0	5	0
0	0	13	0
0	0	0	0
0	0	13	0
12	0	0	0
0	0	9	0
0	0	10	0
0	0	22	0
0	0	0	0
0	4	9	0
0	0	7	0
0	0	3	0
0	0	0	0
0	0	1	0
0	0	2	0
0	15	14	1
0	0	8	0
2	0	10	0
7	0	7	1
0	0	0	0
0	0	8	0
0	0	0	0
0	0	0	0
0	0	5	0
0	0	3	0
0	4	1	0
0	0	0	0
2	0	43	0
0	0	0	0
0	0	30	0
0	0	0	0
2	10	6	0
29	0	23	0
0	0	3	0
0	0	2	8
0	0	1	0
0	0	17	0
0	0	3	1
0	0	16	0
0	0	0	0
0	0	0	0
0	0	14	0
0	2	8	0
0	0	3	0
0	0	12	0
0	0	4	0
0	0	14	0
0	0	4	0
3	0	52	0
0	0	14	0
0	0	9	0
0	0	2	0
0	0	1	0
0	0	1	0
10	0	14	0
0	0	6	0
0	0	3	0
0	0	10	0
0	0	0	0
0	0	11	0
0	0	22	0
0	0	48	0
0	2	2	1
0	0	6	0
0	0	5	0
0	0	4	0
0	0	0	0
0	0	5	0
5	8	17	0
0	0	0	0
0	0	2	0
0	0	2	0
0	0	1	0
0	0	38	0
0	0	17	0
0	0	10	0
0	0	10	0
0	0	5	0
0	0	2	0
0	0	0	0
0	0	10	0
4	0	0	0
2	2	11	0
0	0	12	0
0	0	0	0
0	0	8	0
2	7	10	0
0	2	0	0
0	0	38	0
0	0	14	0
0	6	15	1
0	0	1	0
0	0	0	0
0	0	14	0
0	0	18	0
40	43	1	24
0	0	0	0
0	3	1	2
7	6	4	0
0	0	0	0
0	0	2	0
3	0	12	0
0	0	40	0
0	0	19	0
0	0	12	0
4	0	24	2
0	0	0	0
0	0	14	0
6	0	26	0
0	0	3	0
3	0	6	0
0	0	9	0
0	0	2	0
0	0	6	0
0	0	45	0
0	0	0	0
0	0	2	0
3	0	30	1
0	0	8	0
0	0	0	0
0	0	7	0

## Sheet: Figure 6
chr	start	end	actual_start	actual_end	kappa	tau	W_KS	P_KS	gene	Single variant	Common combined	Rare combined	Q-value
19	44917997	44917997	44917997	44917997	0	11.7641	11.7641	1.30783e-36	APOC1	1.30783e-36	6.15006e-77	0.119395	0.00952381
19	44923001	44924001	44923010	44923997	0	10.6899	10.6899	1.06013e-33	(APOC1 - APOC4)	NA	1.09669e-34	0.343375	0.00952381
19	44907501	44912501	44907646	44912500	0	7.72536	7.72536	3.33128e-76	APOE	NA	3.33128e-77	0.119395	0.00952381
18	67796375	67796375	67796375	67796375	0	6.41059	6.41059	2.85768e-07	(DSEL - TMX3)	2.85768e-07	NA	NA	0.0114286
19	44901434	44901434	44901434	44901434	0	6.15615	6.15615	1.19839e-07	TOMM40	1.19839e-07	NA	NA	0.0114286
19	44909698	44909698	44909698	44909698	0	5.43738	5.43738	3.84921e-19	(APOE - APOC1)	3.84921e-19	NA	NA	0.0291667
16	31117787	31117787	31117787	31117787	0	5.32683	5.32683	3.38053e-06	KAT8	3.38053e-06	NA	NA	0.0301887
14	52992239	52992239	52992239	52992239	0	4.94986	4.94986	1.89009e-06	(FERMT2 - DDHD1)	1.89009e-06	NA	NA	0.0618182
22	49440284	49440284	49440284	49440284	0	4.93229	4.93229	3.31992e-06	(TAFA5 - BRD1)	3.31992e-06	NA	NA	0.0714286
9	38637796	38637796	38637796	38637796	0	4.79836	4.79836	5.55244e-06	(ANKRD18A - FAM240B)	5.55244e-06	NA	NA	0.0931034

## Sheet: Figure 7
chr	start	end	actual_start	actual_end	kappa	tau	W_KS	P_KS	gene	Single variant	Common combined	Rare combined	Q-value
12	69661944	69661944	69661944	69661944	0	6.19603	6.19603	2.93066e-07	BEST3	2.93066e-07	NA	NA	0.025
11	92802501	92807500	92802531	92807491	0	5.77315	5.77315	1.12321e-06	FAT3	NA	0.0941404	1.00702e-06	0.0357616
3	128246230	128246230	128246230	128246230	0	5.47797	5.47797	2.83592e-07	EEFSEC	2.83592e-07	NA	NA	0.0357616
3	128111036	128111036	128111036	128111036	0	5.28025	5.28025	5.01703e-07	RUVBL1	5.01703e-07	NA	NA	0.0357616
15	78585001	78586000	78585022	78585992	0	5.12918	5.12918	7.09044e-06	CHRNA5	NA	5.34052e-07	0.547997	0.0357616
15	78618839	78618839	78618839	78618839	0	5.01346	5.01346	8.36478e-08	CHRNA3	8.36478e-08	5.34052e-07	0.547997	0.039779
12	48218001	48219000	48218026	48218934	0	4.97115	4.97115	8.60916e-06	(OR10AD1 - H1-7)	NA	0.935999	7.71846e-06	0.0432161
4	88951025	88951025	88951025	88951025	0	4.97106	4.97106	1.35095e-07	FAM13A	1.35095e-07	NA	NA	0.0432161
5	60008001	60009000	60008037	60008995	0	4.88245	4.88245	7.78379e-06	PDE4D	NA	0.759337	6.97855e-06	0.052381
2	61556501	61557500	61556531	61557500	0	4.87993	4.87993	2.58923e-06	(XPO1 - FAM161A)	NA	0.775356	2.32137e-06	0.0525346
15	78557437	78557437	78557437	78557437	0	4.79243	4.79243	2.14715e-07	(PSMA4 - CHRNA5)	2.14715e-07	NA	NA	0.0621849
5	22153140	22153140	22153140	22153140	0	4.79141	4.79141	9.1982e-07	CDH12	9.1982e-07	NA	NA	0.0625
13	84590001	84600000	84590005	84599965	0	4.78204	4.78204	1.09621e-05	(SLITRK1 - SLITRK6)	NA	0.424503	9.82813e-06	0.0655602
4	105841192	105841192	105841192	105841192	0	4.64836	4.64836	3.53881e-06	INTS12	3.53881e-06	NA	NA	0.0858131
4	105841192	105841192	105841192	105841192	0	4.64836	4.64836	3.53881e-06	GSTCD	3.53881e-06	NA	NA	0.0858131
3	127995501	127996500	127995556	127996437	0	4.64155	4.64155	2.03583e-05	MGLL	NA	2.10524e-06	0.951716	0.0858131
8	129864501	129865500	129864512	129865470	0	4.63804	4.63804	1.34867e-05	CYRIB	NA	NA	1.34867e-05	0.0858131
1	173723001	173724000	173723012	173723957	0	4.56695	4.56695	1.06965e-05	KLHL20	NA	0.437962	9.58998e-06	0.0957655
9	76725384	76725384	76725384	76725384	0	4.55841	4.55841	1.70564e-05	PRUNE2	1.70564e-05	NA	NA	0.096463
15	48838605	48838605	48838605	48838605	0	4.52291	4.52291	7.95553e-06	SHC4	7.95553e-06	NA	NA	0.0996885

## Sheet: Figure 8
Alzheimer's disease								FEV1
chr	start	end	actual_start	actual_end	W_KS	P_KS		chr	start	end	actual_start	actual_end	W_KS	P_KS
9	38637796	38637796	38637796	38637796	4.79836	5.55244e-06		1	173723001	173724000	173723012	173723957	4.56695	1.06965e-05
14	52992239	52992239	52992239	52992239	4.94986	1.89009e-06		2	61556501	61557500	61556531	61557500	4.87993	2.58923e-06
16	31117787	31117787	31117787	31117787	5.32683	3.38053e-06		3	127995501	127996500	127995556	127996437	4.64155	2.03583e-05
18	67773501	67774501	67774007	67774479	5.22377	4.01118e-06		3	128090001	128091000	128090028	128090972	4.74625	6.55359e-06
18	67774318	67774318	67774318	67774318	4.96383	3.86701e-07		3	128090501	128091500	128090623	128091492	4.84669	6.5536e-06
18	67788256	67788256	67788256	67788256	5.84736	3.74877e-07		3	128090773	128090773	128090773	128090773	5.14901	6.72687e-07
18	67792458	67792458	67792458	67792458	6.19581	1.55785e-07		3	128091602	128091602	128091602	128091602	4.99839	9.26278e-07
18	67793609	67793609	67793609	67793609	6.23343	1.31824e-07		3	128091895	128091895	128091895	128091895	5.14901	6.72687e-07
18	67794279	67794279	67794279	67794279	6.0777	2.09872e-07		3	128092501	128093500	128092567	128093495	4.70589	6.55353e-06
18	67796085	67796085	67796085	67796085	6.02372	2.35753e-07		3	128093001	128094000	128093014	128093949	4.97334	7.06484e-06
18	67796375	67796375	67796375	67796375	6.41059	2.85768e-07		3	128093194	128093194	128093194	128093194	5.14901	6.72687e-07
18	67804806	67804806	67804806	67804806	4.8671	6.15997e-07		3	128093501	128094500	128093537	128094493	4.68583	7.66862e-06
19	44875001	44885001	44875002	44884970	3.23677	4.25849e-28		3	128093949	128093949	128093949	128093949	5.03239	7.86903e-07
19	44880001	44885001	44880043	44884970	3.23677	1.72895e-28		3	128094968	128094968	128094968	128094968	5.14901	6.72687e-07
19	44880001	44890001	44880043	44889990	0	6.75942e-40		3	128095001	128096000	128095157	128095968	4.80189	6.55352e-06
19	44882501	44887501	44882502	44887486	1.67618	5.90314e-34		3	128095234	128095234	128095234	128095234	5.14901	6.72687e-07
19	44883501	44884501	44883586	44884456	3.23846	4.12587e-29		3	128095614	128095614	128095614	128095614	5.14901	6.72687e-07
19	44884001	44885001	44884125	44884970	2.72333	1.36162e-29		3	128097001	128098000	128097004	128097827	4.83536	8.70105e-06
19	44884202	44884202	44884202	44884202	3.37579	6.33682e-31		3	128097084	128097084	128097084	128097084	5.14901	6.72687e-07
19	44884339	44884339	44884339	44884339	3.15177	5.1644e-31		3	128097501	128098500	128097554	128098343	4.55579	8.70112e-06
19	44884501	44885501	44884540	44885428	2.86423	1.40782e-27		3	128097590	128097590	128097590	128097590	5.14901	6.72687e-07
19	44884873	44884873	44884873	44884873	3.38325	1.25535e-28		3	128098001	128099000	128098179	128098813	4.58379	7.35146e-06
19	44885001	44890001	44885012	44889990	0	1.86467e-40		3	128098179	128098179	128098179	128098179	5.14901	6.72687e-07
19	44885001	44895001	44885012	44894973	0	7.47475e-40		3	128098501	128099500	128098518	128099480	4.63697	7.35124e-06
19	44886501	44887501	44886519	44887486	1.67618	9.0818e-35		3	128098635	128098635	128098635	128098635	5.14901	6.72687e-07
19	44887001	44888001	44887075	44887918	1.62499	2.53008e-35		3	128099001	128100000	128099022	128099937	4.84721	6.5534e-06
19	44887076	44887076	44887076	44887076	1.67618	1.56583e-36		3	128099112	128099112	128099112	128099112	5.14901	6.72687e-07
19	44887501	44892501	44887518	44892465	0	2.797e-40		3	128100026	128100026	128100026	128100026	5.14901	6.72687e-07
19	44888001	44889001	44888002	44888997	0	6.99251e-41		3	128101501	128102500	128101565	128102405	5.07678	6.55373e-06
19	44888501	44889501	44888523	44889490	0	8.85044e-42		3	128102001	128103000	128102003	128102994	4.55315	6.55364e-06
19	44888997	44888997	44888997	44888997	0	8.03737e-43		3	128102003	128102003	128102003	128102003	5.14901	6.72687e-07
19	44890001	44895001	44890028	44894973	0.475512	3.97523e-31		3	128102501	128103500	128102516	128103486	4.82618	7.8602e-06
19	44890001	44900001	44890028	44899959	0.475512	7.60479e-31		3	128103001	128104000	128103024	128103965	4.99538	7.86237e-06
19	44890501	44891501	44890508	44891477	3.63562	4.26643e-29		3	128103178	128103178	128103178	128103178	5.14901	6.72687e-07
19	44891001	44892001	44891069	44891961	1.30082	2.72504e-29		3	128104501	128105500	128104516	128105415	4.58997	1.31107e-05
19	44891079	44891079	44891079	44891079	3.63562	7.35591e-31		3	128105001	128106000	128105081	128105986	4.79137	8.05881e-06
19	44891501	44892501	44891562	44892465	1.0601	6.32786e-29		3	128105206	128105206	128105206	128105206	5.10171	7.31229e-07
19	44891712	44891712	44891712	44891712	1.0601	5.45506e-31		3	128105501	128106500	128105541	128106467	4.95429	7.31406e-06
19	44892001	44893001	44892056	44893000	0.475395	1.17168e-31		3	128105816	128105816	128105816	128105816	5.14901	6.72687e-07
19	44892362	44892362	44892362	44892362	3.28297	4.32848e-25		3	128105935	128105935	128105935	128105935	5.14582	6.99563e-07
19	44892501	44893501	44892511	44893416	0.475395	1.17168e-31		3	128106001	128107000	128106006	128106954	4.88006	8.04453e-06
19	44892501	44897501	44892511	44897494	0.475395	4.32887e-31		3	128106235	128106235	128106235	128106235	5.0107	9.36096e-07
19	44892587	44892587	44892587	44892587	0	3.75943e-15		3	128106463	128106463	128106463	128106463	5.1389	7.40825e-07
19	44892652	44892652	44892652	44892652	2.05259	4.65079e-26		3	128107001	128108000	128107028	128107950	4.54792	1.35522e-05
19	44892887	44892887	44892887	44892887	4.6415	1.5612e-27		3	128107501	128108500	128107562	128108490	4.71028	1.35537e-05
19	44892962	44892962	44892962	44892962	0.475395	5.77182e-34		3	128107736	128107736	128107736	128107736	5.09991	7.69858e-07
19	44893001	44894001	44893001	44893996	4.24222	1.77545e-21		3	128109001	128110000	128109009	128109978	4.90306	5.63135e-06
19	44893408	44893408	44893408	44893408	4.25586	1.18364e-23		3	128109501	128110500	128109507	128110388	4.74173	5.90013e-06
19	44893501	44894501	44893547	44894460	0	1.55431e-15		3	128109613	128109613	128109613	128109613	5.14901	6.72687e-07
19	44893716	44893716	44893716	44893716	0	5.3703e-14		3	128109788	128109788	128109788	128109788	5.22669	5.09571e-07
19	44894001	44895001	44894029	44894973	0	1.07161e-17		3	128110001	128111000	128110063	128110992	5.07864	9.03943e-07
19	44894050	44894050	44894050	44894050	0	1.8539e-15		3	128110125	128110125	128110125	128110125	5.14901	6.72687e-07
19	44894501	44895501	44894556	44895473	0	1.65468e-12		3	128110501	128111500	128110644	128111498	4.84237	4.8293e-06
19	44894695	44894695	44894695	44894695	0	8.13286e-15		3	128111001	128112000	128111036	128111895	4.60923	4.82933e-06
19	44895001	44896001	44895007	44895977	0	6.50147e-13		3	128111036	128111036	128111036	128111036	5.28025	5.01703e-07
19	44895001	44900001	44895007	44899959	0	1.227e-19		3	128112195	128112195	128112195	128112195	5.14901	6.72687e-07
19	44895001	44905001	44895007	44904977	5.61306	5.47545e-36		3	128113501	128114500	128113527	128114497	4.99788	6.55365e-06
19	44895501	44896501	44895528	44896481	0	6.43929e-15		3	128114001	128115000	128114133	128114946	4.88899	1.31232e-06
19	44895528	44895528	44895528	44895528	0	4.41651e-15		3	128114388	128114388	128114388	128114388	5.14901	6.72687e-07
19	44896001	44897001	44896087	44896986	0	4.44089e-15		3	128114510	128114510	128114510	128114510	5.10197	7.39661e-07
19	44896087	44896087	44896087	44896087	0	3.34439e-15		3	128115001	128116000	128115125	128115962	4.74569	7.8332e-06
19	44896501	44897501	44896549	44897494	0	2.64233e-14		3	128115852	128115852	128115852	128115852	5.14901	6.72687e-07
19	44896639	44896639	44896639	44896639	0	2.79193e-15		3	128118665	128118665	128118665	128118665	5.14901	6.72687e-07
19	44897001	44898001	44897011	44897957	0	4.68514e-14		3	128119787	128119787	128119787	128119787	5.14901	6.72687e-07
19	44897468	44897468	44897468	44897468	0	6.7296e-15		3	128121182	128121182	128121182	128121182	5.14901	6.72687e-07
19	44897501	44902501	44897517	44902491	0	8.21973e-17		3	128121501	128122500	128121540	128122428	5.1069	6.55342e-06
19	44898001	44899001	44898005	44898959	0	1.55576e-10		3	128121604	128121604	128121604	128121604	5.14901	6.72687e-07
19	44898409	44898409	44898409	44898409	0	1.56444e-09		3	128122001	128123000	128122035	128123000	4.71614	6.55359e-06
19	44898501	44899501	44898592	44899461	0	3.33367e-11		3	128122217	128122217	128122217	128122217	5.14901	6.72687e-07
19	44898611	44898611	44898611	44898611	0	1.73052e-12		3	128122255	128122255	128122255	128122255	5.14901	6.72687e-07
19	44899001	44900001	44899039	44899959	0	2.10942e-15		3	128122901	128122901	128122901	128122901	5.14901	6.72687e-07
19	44899220	44899220	44899220	44899220	0	2.25675e-13		3	128123377	128123377	128123377	128123377	5.11991	7.10972e-07
19	44899501	44900501	44899505	44900474	0	1.07761e-16		3	128124001	128125000	128124008	128124829	4.99578	6.76828e-06
19	44899959	44899959	44899959	44899959	0	1.0803e-16		3	128124501	128125500	128124515	128125353	4.99822	6.76823e-06
19	44900001	44901001	44900008	44901000	0	6.47171e-17		3	128124535	128124535	128124535	128124535	5.14261	6.94269e-07
19	44900001	44905001	44900008	44904977	5.61306	2.8229e-36		3	128127501	128128500	128127822	128128455	4.77801	8.03811e-06
19	44900001	44910001	44900008	44905377	5.61306	3.17576e-36		3	128128001	128129000	128128012	128128920	5.03189	7.57899e-06
19	44900001	44910001	44905505	44909975	7.72536	1.98168e-76		3	128128455	128128455	128128455	128128455	5.05152	8.26057e-07
19	44900155	44900155	44900155	44900155	0	1.24825e-18		3	128128501	128129500	128128519	128129476	4.92296	7.57913e-06
19	44900501	44901501	44900544	44901492	0	1.70548e-16		3	128128575	128128575	128128575	128128575	5.19989	6.30808e-07
19	44900601	44900601	44900601	44900601	0	1.84098e-18		3	128128832	128128832	128128832	128128832	4.95912	9.24768e-07
19	44901001	44902001	44901046	44901994	0	2.98443e-17		3	128129001	128130000	128129045	128129956	4.9109	4.9562e-06
19	44901174	44901174	44901174	44901174	0	2.09623e-18		3	128129313	128129313	128129313	128129313	5.05152	8.26057e-07
19	44901434	44901434	44901434	44901434	6.15615	1.19839e-07		3	128129545	128129545	128129545	128129545	5.05152	8.26057e-07
19	44901501	44902501	44901600	44902491	0	2.78211e-17		3	128130001	128131000	128130032	128130946	4.82748	9.67988e-06
19	44901600	44901600	44901600	44901600	0	3.44708e-17		3	128130224	128130224	128130224	128130224	4.99861	9.14898e-07
19	44901715	44901715	44901715	44901715	0	2.37981e-18		3	128130501	128131500	128130513	128131465	4.95648	9.67797e-06
19	44901805	44901805	44901805	44901805	0	1.46041e-19		3	128130841	128130841	128130841	128130841	4.99861	9.14898e-07
19	44902001	44903001	44902022	44903000	2.03161	3.2937e-11		3	128130901	128130901	128130901	128130901	4.87563	1.20992e-06
19	44902264	44902264	44902264	44902264	2.03172	2.83863e-13		3	128131001	128132000	128131020	128131999	4.76936	8.85472e-06
19	44902501	44903501	44902521	44903500	5.61306	2.35242e-37		3	128131233	128131233	128131233	128131233	4.99861	9.14898e-07
19	44902501	44907501	44902521	44905377	5.61306	1.52907e-36		3	128132001	128133000	128132007	128132966	4.79653	8.85552e-06
19	44902501	44907501	44905505	44907385	6.78959	3.28696e-42		3	128132501	128133500	128132508	128133464	5.12038	1.2213e-06
19	44903001	44904001	44903020	44903994	5.61306	4.70483e-37		3	128132718	128132718	128132718	128132718	4.99861	9.14898e-07
19	44903416	44903416	44903416	44903416	5.61306	4.05589e-39		3	128135684	128135684	128135684	128135684	4.99861	9.14898e-07
19	44904001	44905001	44904003	44904977	0	3.02802e-12		3	128136001	128137000	128136003	128136980	4.93496	8.85459e-06
19	44904463	44904463	44904463	44904463	0	1.36337e-10		3	128136501	128137500	128136766	128137419	4.9364	8.77129e-06
19	44904501	44905501	44904531	44905377	0	3.02802e-12		3	128136980	128136980	128136980	128136980	4.99861	9.14898e-07
19	44904531	44904531	44904531	44904531	0	2.08848e-14		3	128137139	128137139	128137139	128137139	4.99861	9.14898e-07
19	44905001	44915001	44905505	44914939	7.72536	6.15006e-76		3	128137215	128137215	128137215	128137215	4.97928	8.82624e-07
19	44905910	44905910	44905910	44905910	6.45968	5.1118e-10		3	128137557	128137557	128137557	128137557	4.99861	9.14898e-07
19	44906001	44907001	44906026	44906883	6.78959	1.31479e-42		3	128138265	128138265	128138265	128138265	4.99861	9.14898e-07
19	44906501	44907501	44906541	44907385	6.20864	4.84927e-43		3	128138501	128139500	128138501	128139496	4.67787	7.31922e-06
19	44906745	44906745	44906745	44906745	6.78959	2.26687e-44		3	128139001	128140000	128139044	128139976	4.75951	8.85455e-06
19	44907001	44908001	44907016	44907959	0	2.14184e-12		3	128139090	128139090	128139090	128139090	4.99861	9.14898e-07
19	44907187	44907187	44907187	44907187	0	2.05761e-13		3	128179001	128180000	128179008	128179944	4.79383	8.51268e-06
19	44907501	44912501	44907646	44912500	7.72536	3.33128e-76		3	128179501	128180500	128179520	128180460	4.84046	8.51266e-06
19	44908001	44909001	44908034	44908984	7.72536	4.95421e-77		3	128179940	128179940	128179940	128179940	4.69937	5.92952e-07
19	44908501	44909501	44908506	44909484	7.72536	4.95421e-77		3	128194145	128194145	128194145	128194145	4.70042	4.30161e-07
19	44908684	44908684	44908684	44908684	7.72536	8.54174e-79		3	128196001	128197000	128196010	128196996	4.9983	7.36888e-06
19	44909001	44910001	44909032	44909975	5.40319	4.89255e-18		3	128196501	128197500	128196525	128197433	4.7446	4.28243e-06
19	44909501	44910501	44909546	44910446	5.42355	6.78227e-20		3	128196614	128196614	128196614	128196614	4.70042	4.30161e-07
19	44909698	44909698	44909698	44909698	5.43738	3.84921e-19		3	128200501	128201500	128200521	128201487	4.75796	9.36173e-06
19	44910001	44911001	44910043	44910985	3.277	2.81997e-14		3	128201232	128201232	128201232	128201232	4.6431	4.68174e-07
19	44910001	44915001	44910043	44914939	0	3.75148e-32		3	128207411	128207411	128207411	128207411	4.64347	5.10479e-07
19	44910001	44920001	44910043	44919981	8.58882	1.53377e-49		3	128210001	128211000	128210111	128210887	4.79317	5.1835e-06
19	44910319	44910319	44910319	44910319	3.3261	2.79832e-16		3	128210001	128215000	128210111	128215000	4.83183	4.92172e-06
19	44911194	44911194	44911194	44911194	2.84966	2.87189e-10		3	128210364	128210364	128210364	128210364	4.81318	4.30161e-07
19	44911501	44912501	44911630	44912500	0	2.86173e-23		3	128211501	128212500	128211523	128212497	4.76198	4.36348e-06
19	44912001	44913001	44912012	44912974	0	6.2712e-26		3	128212001	128213000	128212023	128212840	4.73908	4.3547e-06
19	44912456	44912456	44912456	44912456	0	2.46701e-25		3	128212497	128212497	128212497	128212497	4.84982	3.52264e-07
19	44912501	44913501	44912501	44913484	0	1.13326e-32		3	128215501	128216500	128215511	128216500	4.83536	1.26935e-05
19	44912501	44917501	44912501	44917483	0	3.39977e-32		3	128216316	128216316	128216316	128216316	5.04182	2.33503e-07
19	44912921	44912921	44912921	44912921	0	4.33256e-28		3	128218971	128218971	128218971	128218971	4.65269	4.96077e-07
19	44913001	44914001	44913010	44913943	0	9.06608e-33		3	128219501	128220500	128219650	128220485	5.0586	5.22056e-06
19	44913034	44913034	44913034	44913034	0	2.97711e-11		3	128219865	128219865	128219865	128219865	4.72607	4.36844e-07
19	44913221	44913221	44913221	44913221	2.68259	2.09304e-10		3	128226479	128226479	128226479	128226479	5.28988	4.36844e-07
19	44913484	44913484	44913484	44913484	0	7.81558e-35		3	128232001	128233000	128232010	128232966	4.67968	5.51315e-06
19	44915001	44916001	44915083	44915976	4.47474	3.41956e-27		3	128232405	128232405	128232405	128232405	5.40099	3.20366e-07
19	44915001	44920001	44915083	44919981	8.58882	7.84928e-50		3	128232501	128233500	128232515	128233437	4.87364	8.82188e-06
19	44915001	44925001	44915083	44924977	8.58882	1.61346e-49		3	128232716	128232716	128232716	128232716	5.36312	3.4006e-07
19	44915501	44916501	44915533	44916480	5.44541	1.66878e-29		3	128233001	128234000	128233033	128233989	5.09644	4.03879e-06
19	44915533	44915533	44915533	44915533	4.47474	2.35831e-29		3	128233501	128234500	128233583	128234424	5.20341	5.73256e-07
19	44915704	44915704	44915704	44915704	3.57787	8.44733e-11		3	128233645	128233645	128233645	128233645	5.32951	4.0712e-07
19	44916001	44917001	44916031	44916963	4.16082	1.08802e-14		3	128234001	128235000	128234002	128234977	5.25492	4.08399e-06
19	44916501	44917501	44916546	44917483	4.21847	1.88738e-14		3	128234076	128234076	128234076	128234076	5.31682	3.50044e-07
19	44916829	44916829	44916829	44916829	4.20592	1.691e-16		3	128235001	128236000	128235007	128235988	5.33799	3.74552e-06
19	44917001	44918001	44917086	44917997	11.7641	1.89635e-34		3	128235501	128236500	128235538	128236494	4.62683	3.12621e-06
19	44917501	44918501	44917508	44918454	11.7641	1.13781e-34		3	128235591	128235591	128235591	128235591	5.42799	3.26034e-07
19	44917501	44922501	44917508	44922496	8.58882	5.66892e-50		3	128237345	128237345	128237345	128237345	5.27174	5.90626e-07
19	44917843	44917843	44917843	44917843	0	4.10129e-11		3	128237429	128237429	128237429	128237429	5.36312	3.4006e-07
19	44917947	44917947	44917947	44917947	3.87244	4.80091e-17		3	128237501	128242500	128237505	128242500	4.65075	3.20935e-06
19	44917997	44917997	44917997	44917997	11.7641	1.30783e-36		3	128237865	128237865	128237865	128237865	5.42799	3.26034e-07
19	44918001	44919001	44918009	44918903	0	3.03711e-51		3	128238001	128239000	128238020	128238973	4.74429	3.28565e-06
19	44918501	44919501	44918507	44919436	8.58882	1.74428e-50		3	128238389	128238389	128238389	128238389	5.36312	3.4006e-07
19	44918620	44918620	44918620	44918620	5.67656	6.82231e-13		3	128239501	128240500	128239511	128240487	5.18822	3.18955e-06
19	44918903	44918903	44918903	44918903	8.58882	1.50369e-52		3	128239571	128239571	128239571	128239571	5.42799	3.26034e-07
19	44919001	44920001	44919161	44919981	4.19938	1.36613e-39		3	128239849	128239849	128239849	128239849	5.43617	3.61262e-07
19	44919501	44920501	44919510	44920499	0	4.14917e-40		3	128240001	128241000	128240010	128240986	5.38468	3.13931e-06
19	44919589	44919589	44919589	44919589	4.29038	1.27292e-41		3	128240026	128240026	128240026	128240026	5.44834	3.13439e-07
19	44919689	44919689	44919689	44919689	3.67588	1.57426e-40		3	128240343	128240343	128240343	128240343	5.44103	3.34915e-07
19	44920001	44925001	44920064	44924977	10.6899	2.87751e-33		3	128240501	128241500	128240663	128241491	5.37699	4.47754e-07
19	44920001	44930001	44920064	44929889	10.6899	5.90646e-33		3	128240981	128240981	128240981	128240981	5.36312	3.4006e-07
19	44921501	44922501	44921819	44922496	5.33104	8.34e-12		3	128241001	128242000	128241003	128241983	4.89603	3.23788e-06
19	44922001	44923001	44922170	44922991	5.38114	7.18238e-11		3	128241022	128241022	128241022	128241022	5.36312	3.4006e-07
19	44922203	44922203	44922203	44922203	5.38135	8.25555e-13		3	128241366	128241366	128241366	128241366	5.36312	3.4006e-07
19	44922501	44927501	44922505	44927479	10.6899	3.1804e-33		3	128241456	128241456	128241456	128241456	5.42799	3.26034e-07
19	44923001	44924001	44923010	44923997	10.6899	1.06013e-33		3	128241491	128241491	128241491	128241491	5.36312	3.4006e-07
19	44923501	44924501	44923513	44924470	10.6899	1.21158e-33		3	128242335	128242335	128242335	128242335	5.44799	3.38904e-07
19	44923868	44923868	44923868	44923868	10.6899	5.22234e-36		3	128243486	128243486	128243486	128243486	5.36312	3.4006e-07
19	44924001	44925001	44924096	44924977	6.26611	1.71645e-23		3	128243914	128243914	128243914	128243914	5.42799	3.26034e-07
19	44924501	44925501	44924522	44925468	6.26611	1.43038e-23		3	128244001	128245000	128244032	128244988	5.12672	5.18103e-06
19	44924977	44924977	44924977	44924977	6.26611	9.86467e-26		3	128244033	128244033	128244033	128244033	5.39423	2.97902e-07
22	49440284	49440284	49440284	49440284	4.93229	3.31992e-06		3	128244348	128244348	128244348	128244348	5.30642	3.54089e-07
								3	128244772	128244772	128244772	128244772	5.24361	4.05536e-07
								3	128244867	128244867	128244867	128244867	5.42799	3.26034e-07
								3	128245501	128246500	128245676	128246484	5.1674	2.82371e-06
								3	128245808	128245808	128245808	128245808	5.36312	3.4006e-07
								3	128246001	128247000	128246030	128246973	4.55674	1.27446e-05
								3	128246230	128246230	128246230	128246230	5.47797	2.83592e-07
								3	128250487	128250487	128250487	128250487	5.27436	3.23118e-07
								3	128250501	128251500	128250528	128251497	4.67154	2.46465e-06
								3	128250528	128250528	128250528	128250528	5.30316	2.61591e-07
								3	128252518	128252518	128252518	128252518	5.38657	2.40442e-07
								3	128252766	128252766	128252766	128252766	5.38657	2.40442e-07
								3	128253685	128253685	128253685	128253685	5.27436	3.23118e-07
								3	128258080	128258080	128258080	128258080	5.09376	3.23118e-07
								3	128258822	128258822	128258822	128258822	5.09376	3.23118e-07
								3	128259023	128259023	128259023	128259023	5.16345	3.09581e-07
								3	128259135	128259135	128259135	128259135	5.09376	3.23118e-07
								3	128259501	128260500	128259586	128260482	4.57861	4.28267e-06
								3	128259662	128259662	128259662	128259662	5.09376	3.23118e-07
								3	128259688	128259688	128259688	128259688	5.09376	3.23118e-07
								3	128260001	128261000	128260107	128260993	4.60557	3.88812e-06
								3	128260658	128260658	128260658	128260658	5.16345	3.09581e-07
								3	128260811	128260811	128260811	128260811	5.09376	3.23118e-07
								3	128261443	128261443	128261443	128261443	5.09376	3.23118e-07
								3	128262501	128263500	128262559	128263385	4.83018	3.09561e-06
								3	128262595	128262595	128262595	128262595	5.09376	3.23118e-07
								3	128264305	128264305	128264305	128264305	5.09376	3.23118e-07
								3	128264652	128264652	128264652	128264652	5.16879	3.09682e-07
								3	128264953	128264953	128264953	128264953	5.14947	3.23118e-07
								3	128264957	128264957	128264957	128264957	5.14947	3.23118e-07
								3	128265001	128266000	128265024	128265993	4.99899	3.11482e-06
								3	128265001	128270000	128265024	128269964	4.71581	1.36839e-05
								3	128265001	128275000	128265024	128274985	5.04714	7.23114e-06
								3	128265153	128265153	128265153	128265153	5.19398	3.44395e-07
								3	128265501	128266500	128265535	128266472	5.27139	3.0957e-06
								3	128265951	128265951	128265951	128265951	5.14947	3.23118e-07
								3	128266001	128267000	128266009	128266982	5.17671	3.09576e-06
								3	128266501	128267500	128266503	128267494	5.17147	3.09569e-06
								3	128266726	128266726	128266726	128266726	5.14947	3.23118e-07
								3	128267001	128268000	128267048	128268000	5.2395	2.88042e-06
								3	128267501	128268500	128267569	128268470	5.45441	2.88035e-06
								3	128267501	128272500	128267569	128272455	4.72975	1.48109e-05
								3	128267630	128267630	128267630	128267630	5.16541	2.86485e-07
								3	128267788	128267788	128267788	128267788	5.14947	3.23118e-07
								3	128268001	128269000	128268050	128268947	4.67514	1.87425e-05
								3	128268513	128268513	128268513	128268513	5.14947	3.23118e-07
								3	128269024	128269024	128269024	128269024	5.21919	3.09581e-07
								3	128269081	128269081	128269081	128269081	5.14947	3.23118e-07
								3	128269501	128270500	128269512	128270448	5.30167	3.56109e-06
								3	128270001	128271000	128270022	128271000	5.21813	3.56165e-06
								3	128270001	128275000	128270022	128274985	5.0645	3.13985e-06
								3	128270076	128270076	128270076	128270076	5.20991	3.644e-07
								3	128271501	128272500	128271536	128272455	4.87907	3.3786e-06
								3	128272001	128273000	128272058	128272980	4.86771	3.56949e-06
								3	128272265	128272265	128272265	128272265	5.14947	3.23118e-07
								3	128272334	128272334	128272334	128272334	5.21919	3.09581e-07
								3	128272501	128273500	128272522	128273460	5.20507	3.24049e-06
								3	128272886	128272886	128272886	128272886	5.14947	3.23118e-07
								3	128273001	128274000	128273052	128273991	5.29987	2.72733e-06
								3	128273095	128273095	128273095	128273095	5.28742	2.51507e-07
								3	128273327	128273327	128273327	128273327	5.07144	3.23118e-07
								3	128273501	128274500	128273604	128274482	4.55725	3.06633e-06
								3	128273652	128273652	128273652	128273652	5.07144	3.23118e-07
								3	128274001	128275000	128274062	128274985	4.52796	3.08645e-06
								3	128274323	128274323	128274323	128274323	5.13722	3.09581e-07
								3	128274482	128274482	128274482	128274482	5.04402	3.33597e-07
								3	128274763	128274763	128274763	128274763	5.07144	3.23118e-07
								3	128274780	128274780	128274780	128274780	5.06645	3.29807e-07
								3	128275593	128275593	128275593	128275593	5.22645	2.37038e-07
								3	128275761	128275761	128275761	128275761	5.27833	2.23499e-07
								3	128276501	128277500	128276502	128277495	5.0447	3.0956e-06
								3	128276875	128276875	128276875	128276875	5.0704	3.23118e-07
								3	128278001	128279000	128278053	128278955	4.92568	3.09567e-06
								3	128278586	128278586	128278586	128278586	5.0704	3.23118e-07
								3	128279069	128279069	128279069	128279069	5.13593	3.09581e-07
								3	128280001	128281000	128280001	128280985	5.06574	3.03468e-06
								3	128280001	128285000	128280001	128284909	4.69265	1.61634e-05
								3	128280001	128290000	128280001	128289995	4.53666	1.81069e-05
								3	128280587	128280587	128280587	128280587	5.07937	3.17597e-07
								3	128281112	128281112	128281112	128281112	5.0735	3.21624e-07
								3	128281172	128281172	128281172	128281172	4.89295	4.91938e-07
								3	128282001	128283000	128282056	128282960	4.8019	3.34905e-06
								3	128282501	128283500	128282524	128283494	4.72827	3.34949e-06
								3	128282501	128287500	128282524	128287482	4.6188	1.59281e-05
								3	128282524	128282524	128282524	128282524	4.99357	4.33242e-07
								3	128282672	128282672	128282672	128282672	5.15742	2.82418e-07
								3	128283501	128284500	128283505	128284491	4.77607	1.52589e-05
								3	128284007	128284007	128284007	128284007	5.22088	2.63066e-07
								3	128285001	128286000	128285033	128285982	4.76892	3.09568e-06
								3	128285501	128286500	128285501	128286498	4.802	3.09559e-06
								3	128285688	128285688	128285688	128285688	5.0704	3.23118e-07
								3	128288623	128288623	128288623	128288623	4.94712	3.23118e-07
								3	128289380	128289380	128289380	128289380	4.9562	3.23118e-07
								3	128290001	128291000	128290004	128290978	4.74441	1.01672e-05
								3	128290769	128290769	128290769	128290769	4.81536	4.48309e-07
								3	128292001	128293000	128292055	128292934	4.54593	1.40566e-05
								3	128292501	128293500	128292520	128293476	5.17062	3.09562e-06
								3	128292554	128292554	128292554	128292554	4.9562	3.23118e-07
								3	128292580	128292580	128292580	128292580	4.9562	3.23118e-07
								3	128293001	128294000	128293011	128293995	4.67522	3.09562e-06
								3	128293434	128293434	128293434	128293434	4.9562	3.23118e-07
								3	128294001	128295000	128294007	128295000	4.59437	2.73884e-06
								3	128294033	128294033	128294033	128294033	4.98194	2.89865e-07
								3	128294802	128294802	128294802	128294802	4.98194	2.89865e-07
								3	128296001	128297000	128296038	128296988	4.65948	1.67924e-05
								3	128296335	128296335	128296335	128296335	5.0496	2.77674e-07
								3	128296658	128296658	128296658	128296658	4.96859	3.02287e-07
								3	128297770	128297770	128297770	128297770	5.19769	2.35569e-07
								4	88951025	88951025	88951025	88951025	4.97106	1.35095e-07
								4	88951941	88951941	88951941	88951941	4.85344	1.58757e-07
								4	105841192	105841192	105841192	105841192	4.64836	3.53881e-06
								4	105841743	105841743	105841743	105841743	4.60549	3.74494e-06
								4	105844368	105844368	105844368	105844368	4.60549	3.74494e-06
								4	105847441	105847441	105847441	105847441	4.60549	3.74494e-06
								5	22153140	22153140	22153140	22153140	4.79141	9.1982e-07
								5	60008001	60009000	60008037	60008995	4.88245	7.78379e-06
								8	129864501	129865500	129864512	129865470	4.63804	1.34867e-05
								9	76725384	76725384	76725384	76725384	4.55841	1.70564e-05
								11	92800001	92810000	92800051	92809818	4.6514	1.59939e-05
								11	92802501	92807500	92802531	92807491	5.77315	1.12321e-06
								11	92804501	92805500	92804597	92805432	5.5378	1.29804e-06
								11	92805001	92806000	92805009	92805969	5.28618	3.18944e-06
								11	92805001	92810000	92805009	92809818	5.04124	3.58102e-06
								12	48218001	48219000	48218026	48218934	4.97115	8.60916e-06
								12	69657001	69658000	69657029	69657988	5.35665	3.67377e-06
								12	69657501	69658500	69657590	69658427	4.67678	4.09287e-06
								12	69657816	69657816	69657816	69657816	6.10792	3.5735e-07
								12	69657881	69657881	69657881	69657881	6.08556	3.99731e-07
								12	69658906	69658906	69658906	69658906	6.16645	3.17753e-07
								12	69661944	69661944	69661944	69661944	6.19603	2.93066e-07
								12	69662485	69662485	69662485	69662485	6.12006	3.98106e-07
								12	69662735	69662735	69662735	69662735	6.14671	3.91955e-07
								12	69663054	69663054	69663054	69663054	6.02438	5.04566e-07
								12	69663287	69663287	69663287	69663287	5.9266	6.08682e-07
								13	84585001	84595000	84585032	84594979	4.71708	1.36549e-05
								13	84590001	84600000	84590005	84599965	4.78204	1.09621e-05
								15	48838605	48838605	48838605	48838605	4.52291	7.95553e-06
								15	78557437	78557437	78557437	78557437	4.79243	2.14715e-07
								15	78558159	78558159	78558159	78558159	4.7103	2.8205e-07
								15	78559273	78559273	78559273	78559273	4.57596	2.98122e-07
								15	78573501	78574500	78573531	78574499	4.95897	2.74171e-06
								15	78574001	78575000	78574102	78574966	4.54254	2.56327e-05
								15	78574103	78574103	78574103	78574103	4.59505	4.41964e-07
								15	78585001	78586000	78585022	78585992	5.12918	7.09044e-06
								15	78590001	78591000	78590043	78590855	5.04814	7.6192e-06
								15	78594001	78595000	78594034	78594922	4.70245	5.16252e-06
								15	78601001	78602000	78601051	78601997	4.87188	6.88216e-06
								15	78603001	78604000	78603021	78603983	4.6631	3.50579e-06
								15	78603787	78603787	78603787	78603787	4.57867	3.59635e-07
								15	78606661	78606661	78606661	78606661	4.69898	7.23246e-07
								15	78615064	78615064	78615064	78615064	4.61391	4.86786e-06
								15	78615314	78615314	78615314	78615314	4.59951	5.02669e-06
								15	78615517	78615517	78615517	78615517	4.53022	5.94223e-06
								15	78615533	78615533	78615533	78615533	4.5826	6.8278e-06
								15	78615668	78615668	78615668	78615668	4.56059	5.36966e-06
								15	78615690	78615690	78615690	78615690	4.53022	5.94223e-06
								15	78618001	78619000	78618020	78618919	4.70801	9.61199e-06
								15	78618839	78618839	78618839	78618839	5.01346	8.36478e-08

## Sheet: Figure 9
signal	beta_square	pvalue	SK_var	MSK_max_var	MSK_median_var	SK_P	MSK_max_P	MSK_median_P
1	9.46242	2.80886e-14	0.734051	0.4934	0.31977	0.38	0.4	0.59
1	9.46242	1.28786e-14	0.686826	0.480164	0.303778	0.38	0.4	0.59
1	6.82944	2.66454e-15	1.00482	0.508069	0.38684	0.38	0.4	0.59
1	5.16621	1.06581e-14	0.713904	0.491161	0.303373	0.38	0.4	0.59
1	5.16621	1.79856e-14	0.732297	0.49086	0.314308	0.38	0.4	0.59
1	4.2962	2.69826e-06	0.80347	0.352524	0.274181	0.05	0.01	0
1	4.2962	2.28184e-06	0.867167	0.382598	0.302812	0.05	0.01	0
1	4.2962	7.62777e-07	0.788126	0.493117	0.266637	0.26	0.39	0.56
1	2.63297	3.15847e-11	0.364246	0.179888	0.119426	0.01	0	0
1	2.53324	2.715e-17	1.20493	0.601431	0.443597	0.43	0.51	0.7
1	0.449988	2.40818e-16	1.00785	0.510913	0.387627	0.38	0.4	0.59
0	0	0.28868	0.342058	0.377455	0.0600748	0	0	0
0	0	0.593067	0.22758	0.2495	0.0335747	0	0	0
0	0	0.351561	0.17658	0.204012	0.0205968	0	0	0
0	0	0.23831	0.385053	0.394799	0.0610082	0	0	0
0	0	0.372847	0.31263	0.306636	0.0658917	0	0	0
0	0	0.892232	0.0672712	0.127363	0.0100357	0	0	0
0	0	0.910449	0.0433574	0.0516142	0.0144242	0	0	0
0	0	0.580926	0.0936323	0.0366288	0.0353417	0	0	0
0	0	0.399622	0.130174	0.139304	0.0133036	0	0	0
0	0	0.34295	0.0778447	0.0695857	0.0146016	0	0	0
0	0	0.390577	0.101095	0.190044	0.0190298	0	0	0
0	0	0.972248	0.270967	0.30611	0.0365703	0	0	0
0	0	0.947669	0.183979	0.219268	0.0223681	0	0	0
0	0	0.47161	0.133547	0.184171	0.0163464	0	0	0
0	0	0.222442	0.209434	0.184919	0.032854	0	0	0
0	0	0.532242	0.433838	0.723697	0.0732403	0	0	0
0	0	0.366401	0.149127	0.205777	0.0192459	0	0	0
0	0	0.0225249	0.436505	0.712084	0.0214081	0.01	0.04	0.02
0	0	0.0212507	0.419626	0.774076	0.0133674	0.01	0.08	0.04
0	0	0.442689	0.0481813	0.0964641	0.00412548	0	0	0
0	0	0.567005	0.193731	0.298223	0.0362855	0	0	0
0	0	0.351653	0.235418	0.24396	0.0462342	0	0	0
0	0	0.218177	0.42727	0.435052	0.0760257	0	0	0
0	0	0.308188	0.298226	0.30293	0.0569927	0	0	0
0	0	0.36716	0.126411	0.118428	0.0422957	0	0	0
0	0	0.180305	0.109976	0.119609	0.0229866	0	0	0
0	0	0.15781	0.252358	0.154011	0.122634	0	0	0
0	0	0.593334	0.673483	0.864408	0.132505	0	0	0
0	0	0.421952	0.304832	0.322571	0.0690393	0	0	0
0	0	0.414673	0.116614	0.150142	0.0637826	0	0	0
0	0	0.513873	0.0222693	0.0235236	0.00682917	0	0	0
0	0	0.676371	0.0857883	0.125734	0.022214	0	0	0
0	0	0.566189	0.155604	0.0915966	0.0574803	0	0	0
0	0	0.45924	0.231667	0.174589	0.0785297	0	0	0
0	0	0.684837	0.495565	0.57734	0.121656	0	0	0
0	0	0.779762	0.100773	0.132985	0.02409	0	0	0
0	0	0.920675	0.164624	0.281214	0.0228921	0	0	0
0	0	0.153327	1.16689	1.22355	0.29139	0	0	0
0	0	0.280819	1.05621	1.30483	0.237223	0	0	0
0	0	0.780989	0.151672	0.105802	0.028836	0	0	0
0	0	0.190742	0.113603	0.0532183	0.0464106	0	0	0
0	0	0.073296	0.139977	0.100477	0.0325779	0	0	0
0	0	0.894317	0.111189	0.218344	0.0273433	0	0	0
0	0	0.972052	0.044675	0.0481015	0.0112014	0	0	0
0	0	0.716456	0.306286	0.325418	0.0734702	0	0	0
0	0	0.0252883	0.227525	0.308094	0.0860495	0	0	0
0	0	0.0993253	0.0648216	0.0531047	0.016512	0	0	0
0	0	0.0238652	0.188752	0.111065	0.0429631	0	0	0
0	0	0.534169	0.0610497	0.23032	0.0109666	0	0	0
0	0	0.0912458	0.109085	0.0536139	0.0311687	0	0	0
0	0	0.0702747	0.227066	0.0577117	0.0562593	0	0	0
0	0	0.582416	0.0507998	0.0802538	0.0115623	0	0	0
0	0	0.269655	0.0650481	0.0773276	0.0106559	0	0	0
0	0	0.147797	0.364299	0.344978	0.0675809	0	0	0
0	0	0.254368	0.266113	0.200517	0.0727392	0	0	0
0	0	0.00165078	0.395324	0.36196	0.104629	0.21	0.34	0.46
0	0	0.00246429	0.817572	0.483024	0.305226	0.08	0.1	0.07
0	0	0.864896	0.534334	0.491162	0.10782	0	0	0
0	0	0.67472	0.124016	0.114702	0.0229676	0	0	0
0	0	0.612289	0.0995725	0.281152	0.0137488	0	0	0
0	0	0.549986	0.131358	0.306152	0.0360771	0	0	0
0	0	0.122666	0.152928	0.247402	0.0398401	0	0	0
0	0	0.937854	0.114661	0.180335	0.0117625	0	0	0
0	0	0.94737	0.107725	0.208585	0.00791102	0	0	0
0	0	0.239138	0.0897606	0.0510675	0.0352365	0	0	0
0	0	0.291709	0.0551051	0.0506022	0.0222024	0	0	0
0	0	0.455917	0.140504	0.295696	0.0266618	0	0	0
0	0	0.414248	0.134898	0.190911	0.0320832	0	0	0
0	0	0.238098	0.144867	0.0757488	0.033325	0	0	0
0	0	0.737726	0.258849	0.533558	0.0600154	0	0	0
0	0	0.829806	0.351272	0.638375	0.0732604	0	0	0
0	0	0.391748	0.123478	0.0900884	0.0304649	0	0	0
0	0	0.942325	0.0384112	0.0413036	0.00868017	0	0	0
0	0	0.638864	0.0748281	0.0998105	0.0126378	0	0	0
0	0	0.949331	0.0496122	0.0304288	0.0115279	0	0	0
0	0	0.453825	0.0592123	0.0550667	0.0176752	0	0	0
0	0	0.349876	0.0381657	0.069478	0.00866778	0	0	0
0	0	0.957103	0.100068	0.140849	0.0302125	0	0	0
0	0	0.763158	0.0320481	0.0523798	0.0112199	0	0	0
0	0	0.845258	0.126703	0.115903	0.0356683	0	0	0
0	0	0.36876	0.104075	0.0494306	0.0376257	0	0	0
0	0	0.847077	0.0292755	0.0389392	0.0104886	0	0	0
0	0	0.616843	0.148105	0.151213	0.0291993	0	0	0
0	0	0.447865	0.140984	0.170683	0.02381	0	0	0
0	0	0.196004	0.0438748	0.0244758	0.00981469	0	0	0
0	0	0.184739	0.0469358	0.0216393	0.011281	0	0	0
0	0	0.119122	0.116354	0.0690523	0.0368294	0	0	0
0	0	0.402437	0.28316	0.261417	0.0898885	0	0	0
0	0	0.137747	0.0768535	0.0435725	0.0236112	0	0	0
0	0	0.262357	0.0591686	0.0357003	0.0159167	0	0	0
0	0	0.0524759	0.296233	0.179742	0.0742948	0	0	0
0	0	0.0280016	0.182656	0.152724	0.0697414	0	0	0
0	0	0.305067	0.0958448	0.0675962	0.0320699	0	0	0
0	0	0.0533528	0.303876	0.177518	0.084302	0	0	0
0	0	0.873594	0.156782	0.151108	0.0493391	0	0	0
0	0	0.286059	0.062521	0.0295463	0.0138248	0	0	0
0	0	0.362579	0.0726097	0.0491121	0.0189702	0	0	0
0	0	0.87584	0.130485	0.166648	0.0166742	0	0	0
0	0	0.746309	0.0726515	0.088732	0.0138413	0	0	0
0	0	0.85004	0.086398	0.137482	0.0181287	0	0	0
0	0	0.937581	0.0898708	0.150172	0.00796802	0	0	0
0	0	0.615326	0.173326	0.215826	0.0234306	0	0	0
0	0	0.243993	0.0783519	0.0803038	0.0209361	0	0	0
0	0	0.504312	0.0597293	0.050966	0.0203591	0	0	0
0	0	0.418322	0.135296	0.156981	0.0294213	0	0	0
0	0	0.938778	0.0885643	0.113578	0.0191763	0	0	0
0	0	0.502855	0.0658559	0.0523443	0.0234361	0	0	0
0	0	0.288385	0.0466064	0.0227927	0.0109987	0	0	0
0	0	0.343155	0.452803	0.366523	0.152219	0	0	0
0	0	0.190193	0.414045	0.546674	0.0984953	0	0	0
0	0	0.610928	0.127443	0.182708	0.0194922	0	0	0
0	0	0.170664	0.273531	0.435984	0.0277624	0	0	0
0	0	0.220073	0.114755	0.144146	0.0246901	0	0	0
0	0	0.394921	0.0496905	0.0794072	0.0209392	0	0	0
0	0	0.672315	0.0555056	0.0788466	0.0108166	0	0	0
0	0	0.347871	0.223244	0.238979	0.0308782	0	0	0
0	0	0.614666	0.0263664	0.0267629	0.00892243	0	0	0
0	0	0.884591	0.0742328	0.0715484	0.0199771	0	0	0
0	0	0.771732	0.105456	0.154201	0.0156128	0	0	0
0	0	0.352945	0.12078	0.135411	0.039637	0	0	0
0	0	0.194113	0.116699	0.0417564	0.0318224	0	0	0
0	0	0.474601	0.0675741	0.0715368	0.0133097	0	0	0
0	0	0.462887	0.131582	0.0811533	0.0405281	0	0	0
0	0	0.137125	0.194597	0.131212	0.046655	0	0	0
0	0	0.509834	0.0947483	0.104716	0.0287724	0	0	0
0	0	0.715087	0.0991703	0.143112	0.0215332	0	0	0
0	0	0.406159	0.11165	0.188949	0.0192929	0	0	0
0	0	0.310664	0.262403	0.271836	0.0401513	0	0	0
0	0	0.163315	0.26584	0.276303	0.0409491	0	0	0
0	0	0.497375	0.0306805	0.0491012	0.0110202	0	0	0
0	0	0.775443	0.0818358	0.136227	0.0134469	0	0	0
0	0	0.870848	0.0999802	0.118336	0.0324796	0	0	0
0	0	0.611608	0.103493	0.0592877	0.029683	0	0	0
0	0	0.450577	0.142956	0.086262	0.0282107	0	0	0
0	0	0.113285	0.366806	0.28641	0.0808866	0	0	0
0	0	0.0591734	0.447335	0.529043	0.0947655	0	0	0
0	0	0.0328733	0.532469	0.614147	0.13387	0	0	0
0	0	0.174801	0.0970539	0.0424051	0.0243525	0	0	0
0	0	0.0640473	0.3832	0.605762	0.0442244	0	0	0
0	0	0.051862	0.411072	0.556143	0.0469391	0	0	0
0	0	0.123578	0.286724	0.352663	0.0420646	0	0	0
0	0	0.194465	0.418136	0.558573	0.0533982	0	0	0
0	0	0.239045	0.214892	0.38544	0.0371483	0	0	0
0	0	0.338302	0.093144	0.0517686	0.0298865	0	0	0
0	0	0.961341	0.0984957	0.0894048	0.0274397	0	0	0
0	0	0.871891	0.109465	0.107162	0.0326388	0	0	0
0	0	0.197294	0.119574	0.119767	0.0272536	0	0	0
0	0	0.544249	0.0962563	0.0647824	0.0240167	0	0	0
0	0	0.0616241	0.187236	0.0510211	0.0413085	0	0	0
0	0	0.140439	0.191079	0.0517389	0.0569922	0	0	0
0	0	0.476786	0.0896798	0.0832022	0.0172825	0	0	0
0	0	0.894995	0.309319	0.303812	0.0992468	0	0	0
0	0	0.947517	0.0860032	0.0965566	0.0239846	0	0	0
0	0	0.121364	0.173089	0.24166	0.055449	0	0	0
0	0	0.0686974	0.115438	0.09548	0.0307692	0	0	0
0	0	0.95704	0.0735542	0.143474	0.0216751	0	0	0
0	0	0.893857	0.165633	0.223046	0.0480931	0	0	0
0	0	0.0224173	0.165493	0.0789025	0.0461938	0	0	0
0	0	0.0299542	0.251275	0.334735	0.0591945	0	0.01	0
0	0	0.0556092	0.17077	0.141971	0.0543695	0	0	0
0	0	0.0047647	0.156181	0.127004	0.0428101	0.16	0.27	0.16
0	0	0.156303	0.087915	0.110465	0.0162145	0	0	0
0	0	0.1126	0.116596	0.169746	0.02318	0	0	0
0	0	0.634576	0.373141	0.569354	0.122351	0	0	0
0	0	0.0146002	0.180357	0.216164	0.0354284	0.07	0.09	0.04
0	0	0.117937	0.106404	0.106196	0.0244892	0	0	0
0	0	0.110884	0.872386	0.491403	0.264346	0	0	0
0	0	0.0180937	0.164941	0.201402	0.016285	0.04	0.1	0.01
0	0	0.108389	0.158918	0.194463	0.0274706	0	0	0
0	0	0.0522237	0.0949268	0.0640402	0.0193146	0	0	0
0	0	0.0686814	0.102144	0.0448424	0.0279013	0	0	0
0	0	0.341629	0.0849892	0.192792	0.0101448	0	0	0
0	0	0.32412	0.964485	0.494465	0.266624	0	0	0
0	0	0.560986	0.0975609	0.13635	0.0209286	0	0	0
0	0	0.606329	0.0721309	0.0985001	0.0198267	0	0	0
0	0	0.322333	0.140879	0.185432	0.0271043	0	0	0
0	0	0.777559	0.198101	0.486131	0.0608615	0	0	0
0	0	0.829705	0.0994986	0.125866	0.0368239	0	0	0
0	0	0.0923821	0.897593	0.493939	0.279935	0	0	0
0	0	3.05644e-12	1.33004	0.944244	0.335013	0.37	0.41	0.6
0	0	0.779353	0.192105	0.124247	0.0623781	0	0	0
0	0	0.420645	0.0825028	0.112351	0.0163089	0	0	0
0	0	0.0481066	1.07876	0.496222	0.296797	0	0	0
0	0	0.0297583	0.89075	0.491995	0.27347	0	0	0
0	0	0.652895	0.217387	0.11457	0.0787875	0	0	0
0	0	0.117386	0.16481	0.0730271	0.0497037	0	0	0
0	0	0.192919	0.0650996	0.0397508	0.0211886	0	0	0
0	0	0.240863	0.0842584	0.0405056	0.0157072	0	0	0
0	0	0.713679	0.0558411	0.0321223	0.0130412	0	0	0
0	0	0.520215	0.085118	0.123204	0.0214343	0	0	0
0	0	0.853428	0.0685189	0.115155	0.0215234	0	0	0
0	0	1.01918e-12	1.33016	0.944402	0.335022	0.37	0.41	0.6
0	0	1.40044e-12	0.890558	0.934176	0.221677	0.37	0.41	0.59
0	0	0.931601	0.182238	0.104169	0.0451196	0	0	0
0	0	0.572319	0.279488	0.151774	0.0897234	0	0	0
0	0	0.44617	0.0837302	0.0629847	0.0365319	0	0	0
0	0	5.77316e-15	1.61418	0.966083	0.45966	0.41	0.49	0.76
0	0	6.43929e-15	1.49315	1.09931	0.378049	0.42	0.45	0.77
0	0	5.08926e-13	0.890516	0.933957	0.221676	0.37	0.41	0.6
0	0	0.0694914	0.201252	0.182992	0.0354137	0	0	0
0	0	0.762787	0.156685	0.0854644	0.0497816	0	0	0
0	0	0.978379	0.0817755	0.0343153	0.0289965	0	0	0
0	0	0.980121	0.0691421	0.0585879	0.0296826	0	0	0
0	0	4.50228e-10	0.281598	0.149121	0.102106	0	0	0
0	0	4.32894e-09	0.262089	0.14119	0.0974591	0	0	0
0	0	4.59788e-12	0.419179	0.457971	0.132034	0.27	0.4	0.44
0	0	4.50228e-10	0.281598	0.149121	0.102106	0	0	0
0	0	0.61953	0.0314874	0.064672	0.0069425	0	0	0
0	0	0.674888	0.112015	0.167126	0.0513796	0	0	0
0	0	0.867789	0.0916188	0.109797	0.0401441	0	0	0
0	0	0.955395	0.012546	0.0204575	0.00215116	0	0	0
0	0	2.82996e-12	0.474219	0.486017	0.162746	0.29	0.4	0.48
0	0	0.25192	0.572707	0.35512	0.177582	0	0	0
0	0	0.214294	0.464924	0.332998	0.156579	0	0	0
0	0	0.763899	0.113924	0.118928	0.0307546	0	0	0
0	0	0.623005	0.0757337	0.0499427	0.0216589	0	0	0
0	0	3.27516e-14	0.939673	0.615532	0.338231	0.39	0.46	0.64
0	0	3.53773e-12	0.474221	0.486032	0.162746	0.29	0.4	0.48
0	0	7.78311e-12	0.474153	0.486027	0.162634	0.29	0.4	0.48
0	0	8.75633e-13	0.511692	0.442812	0.171317	0.35	0.39	0.54
0	0	1.12433e-09	0.281008	0.1687	0.0894536	0	0	0
0	0	4.5582e-09	1.01194	0.525959	0.308764	0.01	0	0
0	0	0.00364592	0.707017	0.217532	0.212455	0	0	0
0	0	0.00431077	0.141281	0.0540957	0.0415878	0	0	0
0	0	0.0130415	0.14511	0.0447414	0.0485237	0.01	0	0
0	0	0.00238117	0.127692	0.0582151	0.037094	0	0	0
0	0	0.241528	0.0964641	0.0715129	0.0282218	0	0	0
0	0	0.686264	0.0448738	0.0435494	0.0140376	0	0	0
0	0	0.509852	0.0139029	0.025649	0.00448969	0	0	0
0	0	0.63481	0.0228039	0.00918576	0.00711269	0	0	0
0	0	3.30047e-06	1.19114	0.57795	0.383803	0.22	0.15	0.25
0	0	0.123387	0.111032	0.0534574	0.0270862	0	0	0
0	0	0.149705	0.085354	0.0728813	0.0203281	0	0	0
0	0	0.636472	0.0916789	0.151948	0.0131715	0	0	0
0	0	8.47066e-07	1.51898	0.69799	0.484147	0.23	0.17	0.34
0	0	1.12942e-06	1.5096	0.697997	0.483252	0.23	0.17	0.34
0	0	2.23178e-06	0.821438	0.374147	0.283099	0.04	0.01	0
0	0	0.000150688	1.03051	0.458678	0.325129	0.11	0	0.01
0	0	5.16894e-05	0.99717	0.461681	0.304644	0.11	0	0.04
0	0	4.04147e-05	1.00573	0.462106	0.288825	0.12	0	0.05
0	0	9.73e-06	1.01267	0.483356	0.317329	0.11	0	0.02
0	0	5.56201e-06	1.36038	0.953391	0.34436	0.11	0.01	0.02
0	0	5.89882e-06	1.49291	1.0507	0.381399	0.12	0.02	0.03
0	0	9.53389e-07	1.27607	0.542919	0.468256	0.05	0	0
0	0	9.53391e-07	1.27666	0.542923	0.468258	0.05	0	0
0	0	0.939323	0.0972954	0.0986972	0.0192719	0	0	0
0	0	0.0472548	0.122543	0.120958	0.036452	0	0	0
0	0	0.789419	0.143668	0.154512	0.0403735	0	0	0
0	0	1.14434e-06	0.79949	0.493847	0.293287	0.26	0.39	0.56
0	0	1.42956e-10	0.165324	0.0869785	0.049619	0	0	0
0	0	0.534256	0.0203749	0.00951601	0.00818842	0	0	0
0	0	4.39478e-06	0.408303	0.202989	0.122591	0	0	0
0	0	0.00227229	0.178808	0.134252	0.0476378	0.16	0.41	0.4
0	0	0.00306331	0.260823	0.171441	0.0325686	0.17	0.42	0.25
0	0	0.777186	0.210801	0.18206	0.0324531	0	0	0
0	0	0.610114	0.297218	0.268357	0.0734502	0	0	0
0	0	0.616987	0.252687	0.2425	0.075411	0	0	0
0	0	2.70525e-06	0.402649	0.201672	0.121401	0	0	0
0	0	4.09432e-06	0.302754	0.182923	0.118831	0	0	0
0	0	0.0219996	0.200739	0.0697577	0.0439867	0	0	0
0	0	1.09896e-06	0.408489	0.202993	0.122585	0	0	0
0	0	1.72359e-07	0.406924	0.21473	0.112513	0	0	0
0	0	0.654224	0.229068	0.233162	0.0748345	0	0	0
0	0	0.817051	0.139541	0.214085	0.0410311	0	0	0
0	0	1.32159e-05	0.490523	0.2832	0.143076	0	0	0
0	0	7.03762e-05	0.172733	0.0948547	0.049202	0	0	0
0	0	3.51687e-05	0.172671	0.0948475	0.0491963	0	0	0
0	0	0.719345	0.123211	0.109027	0.0289661	0	0	0
0	0	0.0793745	0.500223	0.204263	0.160815	0	0	0
0	0	0.0897471	0.513592	0.194375	0.153237	0	0	0
0	0	1.14318e-05	1.06102	0.376055	0.360766	0.06	0	0.05
0	0	1.29894e-08	1.80337	1.13911	0.462365	0.14	0.08	0.23
0	0	7.91637e-06	1.03785	0.402026	0.264551	0.17	0.1	0.23
0	0	7.91629e-06	1.03591	0.402047	0.265325	0.17	0.1	0.23
0	0	9.91294e-07	1.28273	0.429956	0.409796	0.12	0.02	0.06
0	0	6.48867e-06	1.26838	0.42612	0.40506	0.12	0.02	0.06
0	0	0.948583	0.072117	0.0483985	0.0135106	0	0	0
0	0	7.79625e-09	1.87076	1.14178	0.471738	0.14	0.08	0.23
0	0	0.121091	0.105871	0.117761	0.0183403	0	0	0
0	0	0.329631	0.0787842	0.0441688	0.0181277	0	0	0
0	0	9.52848e-09	1.80912	1.14024	0.463442	0.14	0.08	0.23
0	0	2.07894e-08	1.80913	1.14024	0.463444	0.14	0.08	0.23
0	0	0.320885	0.0740104	0.0523695	0.0171287	0	0	0
0	0	0.167876	0.201076	0.0872738	0.0588693	0	0	0
0	0	4.33125e-09	1.87076	1.14177	0.471737	0.14	0.08	0.23
0	0	3.4649e-09	1.80912	1.14024	0.46344	0.14	0.08	0.23
0	0	9.22863e-05	0.0796744	0.0386834	0.0260967	0	0	0
0	0	0.000338271	0.0796611	0.03869	0.0261166	0	0	0
0	0	0.667073	0.246284	0.45629	0.0100587	0	0	0
0	0	0.967971	0.209454	0.307695	0.0346961	0	0	0
0	0	0.94044	0.0995302	0.131257	0.0193714	0	0	0
0	0	0.3555	0.0442814	0.103735	0.0074751	0	0	0
0	0	0.353074	0.0395133	0.0613989	0.0112834	0	0	0
0	0	0.533077	0.047427	0.0801583	0.0104698	0	0	0
0	0	0.685446	0.133468	0.148738	0.0183006	0	0	0
0	0	0.547655	0.0623437	0.0870831	0.00812307	0	0	0
0	0	0.399159	0.151703	0.131436	0.0424795	0	0	0
0	0	0.642801	0.0586054	0.0576987	0.0114745	0	0	0
0	0	0.829658	0.160623	0.154175	0.0405621	0	0	0
0	0	0.700421	0.0736089	0.0626485	0.0151847	0	0	0
0	0	0.760443	0.0216685	0.0222141	0.00427753	0	0	0
0	0	0.641921	0.0731648	0.075677	0.00793736	0	0	0
0	0	0.709851	0.0896628	0.144274	0.0142234	0	0	0
0	0	0.197811	0.0780729	0.106545	0.0215606	0	0	0
0	0	0.841981	0.0346662	0.0655122	0.00656299	0	0	0
0	0	0.892665	0.284518	0.198107	0.0866541	0	0	0
0	0	0.957282	0.158114	0.189169	0.025361	0	0	0
0	0	0.931157	0.0528245	0.0367559	0.0164276	0	0	0
0	0	0.938932	0.0268603	0.026047	0.0108095	0	0	0
0	0	0.754541	0.0940257	0.208855	0.0184439	0	0	0
0	0	0.737659	0.0860012	0.0422473	0.0216074	0	0	0
0	0	0.791513	0.253267	0.198353	0.0748982	0	0	0
0	0	0.158035	0.373982	0.15061	0.0771393	0	0	0
0	0	0.460825	0.391173	0.17972	0.119601	0	0	0
0	0	0.84159	0.0761282	0.134891	0.0160669	0	0	0
0	0	0.745542	0.251172	0.340797	0.0637473	0	0	0
0	0	0.779492	0.0896146	0.129882	0.020634	0	0	0
0	0	0.907027	0.0152895	0.0162894	0.00369929	0	0	0
0	0	0.81383	0.0197089	0.0334099	0.00136947	0	0	0
0	0	0.843596	0.0458767	0.0963312	0.00588328	0	0	0
0	0	0.674347	0.108486	0.0853469	0.0249091	0	0	0
0	0	0.524084	0.0654376	0.094881	0.0147453	0	0	0
0	0	0.521012	0.0613549	0.0932998	0.0141806	0	0	0
0	0	0.900201	0.0705277	0.116855	0.0156871	0	0	0
0	0	0.656695	0.0268929	0.0393553	0.0021731	0	0	0
0	0	0.909347	0.0884549	0.13627	0.0147618	0	0	0
0	0	0.84263	0.096813	0.111871	0.0155349	0	0	0
0	0	0.799496	0.102232	0.109041	0.0164908	0	0	0
0	0	0.147569	0.105921	0.138651	0.0218117	0	0	0
0	0	0.356353	0.0292124	0.0327812	0.00430663	0	0	0
0	0	0.623939	0.0287057	0.04783	0.0015356	0	0	0
0	0	0.469955	0.0302013	0.03199	0.00637059	0	0	0
0	0	0.741756	0.0373884	0.0345464	0.00247329	0	0	0
0	0	0.709876	0.091675	0.0817294	0.00697908	0	0	0
0	0	0.410124	0.0366884	0.0509186	0.00164965	0	0	0
0	0	0.610616	0.0276691	0.0251458	0.00620455	0	0	0
0	0	0.0872864	0.118388	0.181878	0.0175503	0	0	0
0	0	0.879093	0.0345154	0.0606115	0.00365573	0	0	0
0	0	0.0872875	0.121262	0.18686	0.0258713	0	0	0
0	0	0.862273	0.0495916	0.0347164	0.00688477	0	0	0
0	0	0.902626	0.0612666	0.062786	0.00621466	0	0	0
0	0	0.751195	0.107688	0.106612	0.0165023	0	0	0
0	0	0.789644	0.148006	0.155988	0.0184226	0	0	0
0	0	0.63087	0.0542047	0.0557485	0.0141356	0	0	0
0	0	0.423502	0.0869992	0.0933744	0.0244737	0	0	0
0	0	0.955861	0.068807	0.0659697	0.0201358	0	0	0
0	0	0.856267	0.0363541	0.0559249	0.00766647	0	0	0
0	0	0.749903	0.0507523	0.0432681	0.0175446	0	0	0
0	0	0.370558	0.140746	0.105822	0.0464301	0	0	0
0	0	0.362556	0.126723	0.111606	0.0431623	0	0	0
0	0	0.283221	0.10574	0.0723208	0.023182	0	0	0
0	0	0.288604	0.0506047	0.021228	0.021177	0	0	0
0	0	0.28096	0.0524861	0.0199709	0.0208771	0	0	0
0	0	0.689244	0.048015	0.0196411	0.0136566	0	0	0
0	0	0.446044	0.031462	0.00928564	0.0101711	0	0	0
0	0	0.567394	0.0764479	0.0841677	0.0301903	0	0	0
0	0	0.211524	0.109074	0.122806	0.0305198	0	0	0
0	0	0.347614	0.109342	0.111764	0.042769	0	0	0
0	0	0.618085	0.059132	0.0724449	0.0191769	0	0	0
0	0	0.389122	0.0849539	0.117866	0.0197659	0	0	0
0	0	0.550909	0.142215	0.130274	0.0328121	0	0	0
0	0	0.291973	0.149146	0.127194	0.0453911	0	0	0
0	0	0.479876	0.00511952	0.00384583	0.00102116	0	0	0
0	0	0.250899	0.260201	0.183955	0.0935376	0	0	0
0	0	0.484488	0.0044297	0.00288197	0.00109391	0	0	0
0	0	0.165687	0.0703818	0.067241	0.0138029	0	0	0
0	0	0.158402	0.0554296	0.041151	0.0134003	0	0	0
0	0	0.0682052	0.375745	0.320014	0.0736638	0	0	0
0	0	0.109582	0.382676	0.244787	0.113886	0	0	0
0	0	0.399881	0.107718	0.132995	0.0190731	0	0	0
0	0	0.26438	1.54913	0.663985	0.313088	0	0	0
0	0	0.37475	0.0931961	0.104267	0.0159861	0	0	0
0	0	0.244565	0.131869	0.137643	0.0205582	0	0	0
0	0	0.650669	0.0899548	0.208796	0.0185644	0	0	0
0	0	0.520007	0.0826608	0.249909	0.00879299	0	0	0
0	0	0.153847	0.151169	0.547256	0.0207494	0	0	0
0	0	0.589998	0.0191204	0.0881188	0.00602463	0	0	0
0	0	0.868715	0.032341	0.0348638	0.0107626	0	0	0
0	0	0.404615	0.0595538	0.0387207	0.0202051	0	0	0
0	0	0.186317	0.0694821	0.03097	0.0169358	0	0	0
0	0	0.301432	0.0257939	0.0200347	0.00546096	0	0	0
0	0	0.541239	0.0288554	0.0995362	0.00429573	0	0	0
0	0	0.604046	1.48642	0.664	0.307857	0	0	0
0	0	0.920757	1.48672	0.664151	0.310456	0	0	0
0	0	0.208916	0.107257	0.0740283	0.0364245	0	0	0
0	0	0.167929	0.0641951	0.0276683	0.0138967	0	0	0
0	0	0.953422	0.0272284	0.187214	0.00667359	0	0	0
0	0	0.454815	0.0342336	0.178274	0.00651678	0	0	0
0	0	0.75852	0.0779067	0.0850813	0.0119282	0	0	0
0	0	0.159966	1.48216	0.663757	0.306244	0	0	0
0	0	0.763259	0.0836766	0.0850073	0.00884107	0	0	0
0	0	0.0550446	1.55257	0.662996	0.303257	0	0	0
0	0	0.0173803	1.37887	0.658511	0.263901	0	0	0
0	0	0.506291	0.0583826	0.0726869	0.0174653	0	0	0
0	0	0.921902	0.00816823	0.00670341	0.00189739	0	0	0
0	0	0.806161	0.0281817	0.0442488	0.00181536	0	0	0
0	0	0.382172	0.0845371	0.0961684	0.0087569	0	0	0
0	0	0.914364	0.00991922	0.0064593	0.00327507	0	0	0
0	0	0.682664	0.0427401	0.0576412	0.0112613	0	0	0
0	0	0.655278	0.0218719	0.0742613	0.00456059	0	0	0
0	0	0.702172	0.0399968	0.116164	0.00278139	0	0	0
0	0	0.442147	0.10192	0.128982	0.0107417	0	0	0
0	0	0.460534	0.130302	0.209515	0.0097359	0	0	0
0	0	0.409007	0.0931769	0.147497	0.00733327	0	0	0
0	0	0.339842	0.0794552	0.130784	0.0191209	0	0	0
0	0	0.730978	0.0315502	0.0757787	0.00681566	0	0	0
0	0	0.720062	0.157479	0.248058	0.00241683	0	0	0
0	0	0.202993	0.116867	0.0567716	0.0317813	0	0	0
0	0	0.26446	0.0816024	0.063916	0.017101	0	0	0
0	0	0.275342	0.0883487	0.108816	0.0106822	0	0	0
0	0	0.260003	0.0761995	0.0399358	0.0281721	0	0	0
0	0	0.594921	0.100824	0.0714094	0.0177791	0	0	0
0	0	0.625979	0.092898	0.173185	0.00943463	0	0	0
0	0	0.745123	0.105513	0.207205	0.00643554	0	0	0
0	0	0.108911	0.0964736	0.0578962	0.0315793	0	0	0
0	0	0.167566	0.095895	0.0858241	0.0231248	0	0	0
0	0	0.202989	0.0572013	0.0341933	0.0124354	0	0	0
0	0	0.396739	0.0765248	0.0626806	0.0181051	0	0	0
0	0	0.599496	0.096409	0.0762164	0.0147127	0	0	0
0	0	0.705741	0.0319153	0.042118	0.00277789	0	0	0
0	0	0.123948	0.109911	0.142814	0.0208294	0	0	0
0	0	0.119074	0.15533	0.133067	0.0360832	0	0	0
0	0	0.224522	0.0870582	0.0940036	0.0133077	0	0	0
0	0	0.037824	0.202927	0.105347	0.0602781	0	0	0
0	0	0.0148932	0.235467	0.102648	0.0656993	0.02	0	0
0	0	0.755661	0.151739	0.0768331	0.0579211	0	0	0
0	0	0.446328	0.0817019	0.0815571	0.0203264	0	0	0
0	0	0.335213	0.108627	0.0833528	0.0264905	0	0	0
0	0	0.631452	0.029598	0.0334666	0.00704129	0	0	0
0	0	0.16262	0.0780407	0.0368693	0.0250387	0	0	0
0	0	0.186875	0.0343702	0.0545372	0.0142542	0	0	0
0	0	0.959437	0.0510399	0.0313022	0.0173056	0	0	0
0	0	0.237674	0.135427	0.125873	0.0290166	0	0	0
0	0	0.552084	0.0257029	0.0429502	0.00383538	0	0	0
0	0	0.944703	0.0228019	0.0511551	0.00341402	0	0	0
0	0	0.724558	0.0194723	0.0397579	0.00698862	0	0	0
0	0	0.504642	0.0435074	0.0425388	0.00704435	0	0	0
0	0	0.517946	0.0567427	0.0602734	0.00530883	0	0	0
0	0	0.83852	0.0196422	0.0552074	0.00152405	0	0	0
0	0	0.975876	0.0202148	0.0231168	0.00454263	0	0	0
0	0	0.949806	0.0300655	0.0440466	0.00593463	0	0	0
0	0	0.80407	0.0124547	0.0526377	0.00269244	0	0	0
0	0	0.750767	0.03876	0.0442956	0.00936733	0	0	0
0	0	0.775979	0.0296689	0.0423473	0.00244735	0	0	0
0	0	0.0369353	0.129729	0.224464	0.0229089	0	0.01	0
0	0	0.0976388	0.0893648	0.153589	0.0163788	0	0	0
0	0	0.945228	0.113831	0.175063	0.0193249	0	0	0
0	0	0.944153	0.044868	0.0531766	0.0210963	0	0	0
0	0	0.876147	0.102491	0.11182	0.0252018	0	0	0
0	0	0.661747	0.314779	0.357538	0.0718505	0	0	0
0	0	0.799565	0.0197941	0.0197862	0.00422556	0	0	0
0	0	0.952284	0.0669531	0.150175	0.0143412	0	0	0
0	0	0.928199	0.0470625	0.111429	0.00771841	0	0	0
0	0	0.742566	0.103291	0.0671372	0.0335127	0	0	0
0	0	0.63692	0.185248	0.143865	0.0579356	0	0	0
0	0	0.628007	0.108294	0.071223	0.0274547	0	0	0
0	0	0.576311	0.227616	0.277037	0.0453952	0	0	0
0	0	0.948425	0.292236	0.433294	0.0495342	0	0	0
0	0	0.127736	0.313507	0.300347	0.0583349	0	0	0
0	0	0.46138	0.66793	0.626309	0.215368	0	0	0
0	0	0.333939	0.49641	0.475973	0.108901	0	0	0
0	0	0.499631	0.122145	0.100893	0.0306154	0	0	0
0	0	0.719256	0.102371	0.199086	0.0160758	0	0	0
0	0	0.911846	0.0276576	0.0259938	0.00444428	0	0	0
0	0	0.250378	0.110495	0.110545	0.0274874	0	0	0
0	0	0.959236	0.0507275	0.067675	0.0137474	0	0	0
0	0	0.936075	0.101632	0.157975	0.0231819	0	0	0
0	0	0.651813	0.147345	0.364784	0.0254332	0	0	0
0	0	0.472602	0.122242	0.184538	0.0163419	0	0	0
0	0	0.778241	0.152272	0.130675	0.0256551	0	0	0
0	0	0.0485532	0.185623	0.125855	0.055651	0	0	0
0	0	0.229848	0.0920725	0.0547094	0.0283077	0	0	0
0	0	0.743867	0.0545545	0.0610497	0.0192401	0	0	0
0	0	0.0515014	0.140817	0.106397	0.0547645	0	0	0
0	0	0.0106259	0.22661	0.0782009	0.072711	0.01	0.01	0
0	0	0.913374	0.0984447	0.0812531	0.023668	0	0	0
0	0	0.894324	0.0911128	0.130706	0.00783949	0	0	0
0	0	0.210959	0.139527	0.144844	0.0290453	0	0	0
0	0	0.680698	0.107281	0.174956	0.0121377	0	0	0
0	0	0.824531	0.0789614	0.0797157	0.0130118	0	0	0
0	0	0.0117344	0.168457	0.0658731	0.0608165	0.01	0	0
0	0	0.0313765	0.147342	0.12495	0.0525141	0	0	0
0	0	0.869805	0.0875118	0.105459	0.0234831	0	0	0
0	0	0.342448	0.184862	0.092473	0.0470265	0	0	0
0	0	0.669881	0.093116	0.0793105	0.0246392	0	0	0
0	0	0.392315	0.138523	0.0743535	0.0309858	0	0	0
0	0	0.663803	0.0316247	0.0344827	0.00498106	0	0	0
0	0	0.215137	0.207265	0.30187	0.0694461	0	0	0
0	0	0.919898	0.116681	0.128393	0.0361037	0	0	0
0	0	0.757774	0.116505	0.0981526	0.0269886	0	0	0
0	0	0.209846	0.187078	0.0963025	0.040246	0	0	0
0	0	0.221374	0.235429	0.0912937	0.0467693	0	0	0
0	0	0.972767	0.0659211	0.379445	0.017456	0	0	0
0	0	0.972371	0.0639018	0.0721502	0.018798	0	0	0
0	0	0.956502	0.00963529	0.0328774	0.00180448	0	0	0
0	0	0.505187	0.019706	0.0362531	0.00496702	0	0	0
0	0	0.531272	0.0119363	0.0605673	0.00437084	0	0	0
0	0	0.961623	0.0179189	0.0819372	0.00646452	0	0	0
0	0	0.959913	0.0274667	0.0418044	0.00383881	0	0	0
0	0	0.945704	0.0309247	0.0417889	0.00660199	0	0	0
0	0	0.18787	0.418391	0.419896	0.0521261	0	0	0
0	0	0.182188	0.437032	0.472498	0.0524727	0	0	0
0	0	0.716998	0.0764392	0.124114	0.0219538	0	0	0
0	0	0.806208	0.151068	0.268379	0.0297827	0	0	0
0	0	0.763158	0.0785309	0.125388	0.0239042	0	0	0
0	0	0.910667	0.0129392	0.0115121	0.004105	0	0	0
0	0	0.592724	0.10336	0.0723104	0.0273188	0	0	0
0	0	0.398573	0.0114686	0.00581032	0.00476205	0	0	0
0	0	0.554499	0.105463	0.0746513	0.0333444	0	0	0
0	0	0.183293	0.345857	0.375463	0.0500311	0	0	0
0	0	0.32399	0.0469802	0.0399995	0.0177871	0	0	0
0	0	0.908439	0.130464	0.216038	0.0242939	0	0	0
0	0	0.729246	0.0327519	0.0380965	0.00912575	0	0	0
0	0	0.738099	0.0240187	0.0144572	0.00599443	0	0	0
0	0	0.511374	0.030597	0.0192963	0.00875486	0	0	0
0	0	0.906697	0.00736474	0.00547624	0.0022874	0	0	0
0	0	0.316319	0.0154193	0.0151578	0.00528632	0	0	0
0	0	0.791832	0.00471168	0.0045212	0.00227089	0	0	0
0	0	0.235838	0.391186	0.511025	0.059157	0	0	0
0	0	0.438228	0.142887	0.0922454	0.0384256	0	0	0
0	0	0.384849	0.109993	0.122145	0.0195292	0	0	0
0	0	0.564299	0.00259183	0.00133737	0.000809618	0	0	0
0	0	0.27454	0.0911088	0.0576443	0.0294583	0	0	0
0	0	0.726404	0.151714	0.177061	0.0471655	0	0	0
0	0	0.239667	0.278863	0.35493	0.0716417	0	0	0
0	0	0.466007	0.0459408	0.0432207	0.0109084	0	0	0
0	0	0.0599319	1.0816	1.13138	0.308193	0	0	0
0	0	0.39579	0.112368	0.09455	0.0297438	0	0	0
0	0	0.288384	0.0517116	0.0484622	0.0209477	0	0	0
0	0	0.346992	0.0516731	0.0285036	0.0122573	0	0	0
0	0	0.418788	0.0863482	0.0674414	0.0252588	0	0	0
0	0	0.34299	0.163775	0.233472	0.00947532	0	0	0
0	0	0.779512	0.0457328	0.043365	0.0165822	0	0	0
0	0	0.939733	0.0293441	0.0337919	0.00517456	0	0	0
0	0	0.904176	0.0243649	0.0134378	0.0084415	0	0	0
0	0	0.107848	0.103846	0.0812464	0.0221966	0	0	0
0	0	0.598377	0.004869	0.0042616	0.0013442	0	0	0
0	0	0.16715	0.111204	0.11895	0.0293359	0	0	0
0	0	0.935447	0.00831168	0.00453719	0.00176521	0	0	0
0	0	0.701138	0.00147211	0.000761512	0.000351761	0	0	0
0	0	0.256819	0.00135036	0.000541217	0.000398053	0	0	0
0	0	0.120451	0.0902414	0.0424195	0.0311257	0	0	0
0	0	0.72521	0.0192187	0.0162518	0.00449231	0	0	0
0	0	0.709334	0.00395936	0.00206582	0.00139868	0	0	0
0	0	0.722947	0.00481565	0.00287955	0.00166303	0	0	0
0	0	0.715313	0.00480095	0.00266796	0.00152056	0	0	0
0	0	0.979031	0.0357374	0.0267922	0.0174496	0	0	0
0	0	0.123027	0.0379264	0.0291066	0.0137463	0	0	0
0	0	0.895501	0.0166887	0.0117119	0.00402459	0	0	0
0	0	0.686363	0.0574325	0.0748824	0.0164593	0	0	0
0	0	0.241515	0.0564865	0.0537509	0.0221395	0	0	0
0	0	0.307348	0.0138366	0.0137308	0.00420789	0	0	0
0	0	0.473005	0.148334	0.260052	0.00592775	0	0	0
0	0	0.395326	0.0562528	0.0577131	0.0106461	0	0	0
0	0	0.977526	0.0547078	0.0492502	0.0126522	0	0	0
0	0	0.461628	0.116379	0.114473	0.0294556	0	0	0
0	0	0.249672	0.0601695	0.0525978	0.0124222	0	0	0
0	0	0.0937919	0.0475807	0.0359685	0.0156084	0	0	0
0	0	0.208407	0.0934955	0.0543326	0.0360662	0	0	0
0	0	0.937508	0.0527414	0.0556154	0.00497911	0	0	0
0	0	0.483425	0.11606	0.182718	0.0056483	0	0	0
0	0	0.5264	0.0615296	0.0805	0.0115945	0	0	0
0	0	0.596719	0.0563703	0.0203424	0.0173452	0	0	0
0	0	0.292865	0.0565454	0.0601364	0.0149184	0	0	0
0	0	0.150712	0.0847934	0.0376941	0.0199008	0	0	0
0	0	0.271719	0.0560112	0.0695502	0.0164114	0	0	0
0	0	0.0803384	0.0901419	0.0644226	0.0176118	0	0	0
0	0	0.300251	0.0609588	0.0339548	0.0254616	0	0	0
0	0	0.814799	0.0146049	0.0188041	0.00384431	0	0	0
0	0	0.323739	0.0602297	0.0537022	0.0148434	0	0	0
0	0	0.237851	0.0128159	0.00597024	0.00297444	0	0	0
0	0	0.449209	0.00537729	0.00416832	0.00165188	0	0	0
0	0	0.881093	0.0141864	0.016882	0.00281841	0	0	0
0	0	0.379446	0.0552953	0.0302998	0.0160656	0	0	0
0	0	0.949022	0.0304055	0.0183975	0.00914014	0	0	0
0	0	0.683573	0.0280414	0.0245614	0.00542507	0	0	0
0	0	0.578877	0.00952591	0.00501648	0.00183387	0	0	0
0	0	0.94819	0.0561148	0.0490073	0.0145634	0	0	0
0	0	0.585214	0.00284504	0.00110035	0.00097669	0	0	0
0	0	0.531709	0.0205754	0.0200232	0.00498346	0	0	0
0	0	0.248687	0.0602786	0.0342923	0.018466	0	0	0
0	0	0.165044	0.116128	0.118041	0.0214096	0	0	0
0	0	0.21164	0.0650358	0.0724157	0.0166414	0	0	0
0	0	0.90349	0.0980989	0.0686604	0.0185935	0	0	0
0	0	0.551826	0.0187952	0.0135664	0.00602023	0	0	0
0	0	0.708187	0.00103849	0.000234563	0.000239883	0	0	0
0	0	0.148183	0.0824839	0.0519656	0.0174021	0	0	0
0	0	0.668093	0.0208627	0.0179729	0.00607533	0	0	0
0	0	0.136426	0.0758361	0.0425915	0.0233831	0	0	0
0	0	0.177878	0.0419158	0.0214758	0.0164947	0	0	0
0	0	0.112721	0.158575	0.0769527	0.0480048	0	0	0
0	0	0.099863	0.0462012	0.023866	0.0117641	0	0	0
0	0	0.100685	0.2365	0.171778	0.0915932	0	0	0
0	0	0.157038	0.0568293	0.0410814	0.0136219	0	0	0
0	0	0.928031	0.0321671	0.0307664	0.00659455	0	0	0
0	0	0.778484	0.0112777	0.00508956	0.00309186	0	0	0
0	0	0.349553	0.0890254	0.056574	0.0288677	0	0	0
0	0	0.283333	0.0852278	0.0924806	0.0264929	0	0	0
0	0	0.204413	0.0660551	0.0301534	0.0165908	0	0	0
0	0	0.280308	0.0838383	0.0641084	0.0177344	0	0	0
0	0	0.150501	0.0452168	0.0536733	0.0142204	0	0	0
0	0	0.289955	0.0425047	0.0214035	0.00977498	0	0	0
0	0	0.347171	0.0378581	0.017815	0.0106652	0	0	0
0	0	0.498845	0.0310824	0.0286653	0.00935686	0	0	0
0	0	0.497889	0.0112355	0.00555157	0.00300319	0	0	0
0	0	0.188766	0.0707682	0.0489991	0.0149481	0	0	0
0	0	0.475736	0.0251047	0.0215092	0.00582969	0	0	0
0	0	0.793183	0.103842	0.123108	0.0105502	0	0	0
0	0	0.0312327	0.173263	0.0820018	0.0538784	0	0	0
0	0	0.260323	0.175322	0.155342	0.0616175	0	0	0
0	0	0.21371	0.113988	0.0646901	0.0454823	0	0	0
0	0	0.738768	0.0408868	0.0343808	0.00709704	0	0	0
0	0	0.728283	0.012448	0.010295	0.00392197	0	0	0
0	0	0.0478517	0.212524	0.157963	0.0949082	0	0	0
0	0	0.447346	0.0286677	0.0259795	0.00827515	0	0	0
0	0	0.0479833	0.204058	0.171083	0.0990788	0	0	0
0	0	0.0300937	0.0478658	0.0321676	0.0164582	0	0	0
0	0	0.89044	0.00691503	0.00892134	0.00212681	0	0	0
0	0	0.0644105	0.242568	0.146368	0.0510541	0	0	0
0	0	0.103672	0.0779702	0.0625085	0.0164611	0	0	0
0	0	0.0990698	0.102829	0.0570866	0.0187276	0	0	0
0	0	0.780296	0.0241483	0.020996	0.00712749	0	0	0
0	0	0.722252	0.0136185	0.0222443	0.00337488	0	0	0
0	0	0.0860982	0.35204	0.334158	0.105596	0	0	0
0	0	0.528917	0.0535319	0.0767927	0.0113149	0	0	0
0	0	0.0764031	0.129678	0.084314	0.0274896	0	0	0
0	0	0.45251	0.137872	0.0788392	0.0447778	0	0	0
0	0	0.244436	0.168243	0.156483	0.0499201	0	0	0
0	0	0.770105	0.155465	0.196164	0.0358364	0	0	0
0	0	0.47399	0.134541	0.0798755	0.0335279	0	0	0
0	0	0.374812	0.110207	0.0724565	0.0395882	0	0	0
0	0	0.406353	0.160097	0.0908206	0.0414027	0	0	0
0	0	0.868198	0.118756	0.0886404	0.0308127	0	0	0
0	0	0.375427	0.145479	0.0901243	0.04092	0	0	0
0	0	0.163486	0.156775	0.107449	0.0296951	0	0	0
0	0	0.101145	0.0963424	0.0508062	0.0358569	0	0	0
0	0	0.0751585	0.222489	0.194157	0.060035	0	0	0
0	0	0.191949	0.0956183	0.043368	0.0236076	0	0	0
0	0	0.176031	0.103784	0.0544559	0.024015	0	0	0
0	0	0.058881	0.121683	0.0747699	0.0412698	0	0	0
0	0	0.227087	0.0875229	0.0532865	0.0210146	0	0	0
0	0	0.143719	0.0876154	0.0557163	0.0348542	0	0	0
0	0	0.1679	0.0858086	0.0784042	0.0200702	0	0	0
0	0	0.998832	0.180724	0.136478	0.0430545	0	0	0
0	0	0.0383187	0.100602	0.0433221	0.0300862	0	0	0
0	0	0.265957	0.0675257	0.0346534	0.0176594	0	0	0
0	0	0.674923	0.0182352	0.0209221	0.00415937	0	0	0
0	0	0.023893	0.12141	0.054113	0.0468735	0	0	0
0	0	0.31661	0.119904	0.100362	0.023378	0	0	0
0	0	0.625829	0.103047	0.0745722	0.0256812	0	0	0
0	0	0.655088	0.0998396	0.0709283	0.0233917	0	0	0
0	0	0.289446	0.0963426	0.0503891	0.0289764	0	0	0
0	0	0.365079	0.0910194	0.0505436	0.0321771	0	0	0
0	0	0.587364	0.12206	0.098123	0.0281403	0	0	0
0	0	0.575012	0.125337	0.081298	0.0384948	0	0	0
0	0	0.400297	0.10417	0.0596609	0.0316982	0	0	0
0	0	0.0482635	0.108431	0.0691467	0.0373909	0	0	0
0	0	0.0907347	0.125771	0.063341	0.0249272	0	0	0
0	0	0.135514	0.151334	0.0862206	0.0477964	0	0	0
0	0	0.805702	0.0094391	0.00623455	0.00299498	0	0	0
0	0	0.741124	0.0232472	0.0216251	0.00577542	0	0	0
0	0	0.452849	0.0436255	0.0242668	0.0148256	0	0	0
0	0	0.38524	0.0292244	0.0271741	0.00612504	0	0	0
0	0	0.740601	0.146424	0.213173	0.0391302	0	0	0
0	0	0.111758	0.0408889	0.0192537	0.0136254	0	0	0
0	0	0.292438	0.0542157	0.0424272	0.0183091	0	0	0
0	0	0.0334375	0.049635	0.0234345	0.0178706	0	0	0
0	0	0.630745	0.0617537	0.0793159	0.00973674	0	0	0
0	0	0.277442	0.112125	0.10444	0.0304553	0	0	0
0	0	0.156515	0.023437	0.0222608	0.0070135	0	0	0
0	0	0.956906	0.0436492	0.0165041	0.0159576	0	0	0
0	0	0.926392	0.0786178	0.0334895	0.0261177	0	0	0
0	0	0.913432	0.0839502	0.0316463	0.0282481	0	0	0
0	0	0.400077	0.170795	0.108326	0.0340206	0	0	0
0	0	0.326939	0.0452557	0.0283001	0.0122614	0	0	0
0	0	0.153314	0.217452	0.24203	0.0541378	0	0	0
0	0	0.0244633	0.379988	0.129415	0.127104	0	0	0
0	0	0.207017	0.158194	0.111558	0.0367767	0	0	0
0	0	0.998542	0.0170319	0.0292444	0.0027978	0	0	0
0	0	0.0100395	0.165625	0.0643173	0.0637658	0	0	0
0	0	0.259472	0.0908019	0.0526354	0.0299346	0	0	0
0	0	0.949718	0.0171047	0.0217628	0.00310906	0	0	0
0	0	0.0250758	0.128175	0.106393	0.0224075	0	0	0
0	0	0.0253413	0.152373	0.0640526	0.0389182	0	0	0
0	0	0.844178	0.0140463	0.0177026	0.00358109	0	0	0
0	0	0.852256	0.0139919	0.0173106	0.00359119	0	0	0
0	0	0.868709	0.0315741	0.0390763	0.00659672	0	0	0
0	0	0.532852	0.0468933	0.0343329	0.0086298	0	0	0
0	0	0.936489	0.0967882	0.112819	0.0307596	0	0	0
0	0	0.853275	0.0546612	0.0359978	0.0164905	0	0	0
0	0	0.965021	0.0965188	0.0708717	0.040574	0	0	0
0	0	0.708567	0.0504073	0.0375805	0.0114783	0	0	0
0	0	0.623767	0.164481	0.118955	0.0554177	0	0	0
0	0	2.11784e-14	1.3302	0.945043	0.335024	0.37	0.41	0.6
0	0	0.762148	0.145495	0.0880287	0.0456298	0	0	0
0	0	0.994831	0.0976254	0.0668111	0.0348633	0	0	0
0	0	2.40497e-10	0.262091	0.14119	0.0974591	0	0	0
0	0	0.82932	0.0513411	0.0503747	0.0150244	0	0	0
0	0	0.326838	0.415447	0.302272	0.141405	0	0	0
0	0	5.89948e-14	0.856123	0.559832	0.318647	0.34	0.41	0.58
0	0	6.8897e-11	1.87219	0.318272	0.571549	0.3	0.17	0.5
0	0	3.46889e-10	0.244488	0.151304	0.0870829	0	0	0
0	0	2.53233e-10	1.01212	0.525962	0.308787	0.01	0	0
0	0	0.575578	0.0862327	0.0736599	0.0211583	0	0	0
0	0	0.000302336	0.654788	0.21756	0.210634	0	0	0
0	0	0.805218	0.0675299	0.0995967	0.00823951	0	0	0
0	0	0.894844	0.0729777	0.0960516	0.0311138	0	0	0
0	0	0.517642	0.100633	0.0743875	0.027741	0	0	0
0	0	0.631358	0.0520243	0.0510499	0.0182324	0	0	0
0	0	0.491516	0.00759148	0.00715113	0.00336505	0	0	0
0	0	0.724242	0.0169234	0.0238385	0.00387688	0	0	0
0	0	0.535089	0.0547842	0.0278009	0.013626	0	0	0
0	0	0.647441	0.0292532	0.0288947	0.0115715	0	0	0
0	0	4.70593e-08	1.53216	0.698053	0.486146	0.23	0.17	0.34
0	0	0.117474	0.156352	0.102941	0.0475518	0	0	0
0	0	0.463562	0.11027	0.0665788	0.0366735	0	0	0
0	0	0.42773	0.00734334	0.00581513	0.00277158	0	0	0
0	0	8.36967e-06	1.01325	0.458711	0.323502	0.11	0	0.01
0	0	4.37164e-06	1.0083	0.468139	0.279432	0.12	0	0.05
0	0	0.119183	0.153985	0.100926	0.0471607	0	0	0
0	0	4.60973e-06	0.992916	0.456688	0.294535	0.12	0	0.04
0	0	5.40916e-06	1.00611	0.503185	0.346206	0.1	0	0
0	0	0.747713	0.097701	0.113264	0.0209382	0	0	0
0	0	3.27725e-07	1.49707	1.05078	0.383885	0.12	0.02	0.03
0	0	0.0789904	0.0919878	0.0410073	0.0144555	0	0	0
0	0	7.94481e-08	1.27645	0.542924	0.468273	0.05	0	0
0	0	0.146131	0.175539	0.195813	0.0483307	0	0	0
0	0	0.424002	0.083871	0.0540607	0.0230352	0	0	0
0	0	0.370338	0.102679	0.0693597	0.0269378	0	0	0
0	0	0.718003	0.136958	0.100577	0.038805	0	0	0
0	0	0.950216	0.0634884	0.109272	0.00991369	0	0	0
0	0	6.3573e-08	0.811294	0.494313	0.295236	0.26	0.39	0.56
0	0	0.550163	0.0415235	0.0302255	0.00983235	0	0	0
0	0	2.3826e-11	0.165328	0.0869814	0.0496199	0	0	0
0	0	0.806188	0.050047	0.0509557	0.0149596	0	0	0
0	0	0.539329	0.0198624	0.00888552	0.00844237	0	0	0
0	0	0.000481816	0.271841	0.194418	0.06462	0.28	0.44	0.48
0	0	0.308492	0.0124645	0.0127433	0.00325015	0	0	0
0	0	0.700474	0.0703836	0.0737115	0.0196377	0	0	0
0	0	0.308717	0.0320738	0.0151011	0.0110407	0	0	0
0	0	0.736886	0.0700401	0.0608721	0.0242949	0	0	0
0	0	0.0130991	0.15747	0.0733074	0.0429052	0	0	0
0	0	9.15844e-08	0.408634	0.202997	0.122599	0	0	0
0	0	0.523546	0.00297432	0.00185951	0.000966482	0	0	0
0	0	5.86136e-06	0.172667	0.0948461	0.0491947	0	0	0
0	0	0.031366	0.312073	0.160193	0.129454	0	0	0
0	0	4.0021e-06	1.02951	0.402527	0.260055	0.17	0.1	0.22
0	0	5.40713e-07	1.26902	0.426095	0.405005	0.12	0.02	0.06
0	0	0.977039	0.0353076	0.0256777	0.00983153	0	0	0
0	0	0.322441	0.0382192	0.0322618	0.0124185	0	0	0
0	0	0.67625	0.0683459	0.0287073	0.023209	0	0	0
0	0	0.537754	0.012594	0.00859568	0.0037755	0	0	0
0	0	0.501036	0.0103376	0.00732303	0.00297788	0	0	0
0	0	0.687272	0.11192	0.0827888	0.0181235	0	0	0
0	0	1.44375e-10	1.87078	1.14179	0.471738	0.14	0.08	0.23
0	0	0.279816	0.20839	0.167924	0.0826732	0	0	0
0	0	0.312321	0.0838773	0.0498577	0.0143767	0	0	0
0	0	5.12957e-06	0.079623	0.0386816	0.0260715	0	0	0
0	0	0.525974	0.0138807	0.0150928	0.00446939	0	0	0
0	0	0.600291	0.0124143	0.00837838	0.00343247	0	0	0
0	0	0.725189	0.0101769	0.0106529	0.00256995	0	0	0
0	0	0.245486	0.0966867	0.103407	0.0210038	0	0	0
0	0	0.943706	0.0641538	0.0545202	0.0138012	0	0	0
0	0	0.07633	0.199515	0.114631	0.0485203	0	0	0
0	0	0.43009	0.062966	0.0243625	0.0161411	0	0	0
0	0	0.166868	0.288798	0.171385	0.0822827	0	0	0
0	0	0.823044	0.0115611	0.0100299	0.00419573	0	0	0
0	0	0.567057	0.0739663	0.0402781	0.0177708	0	0	0
0	0	0.621027	0.180323	0.111602	0.0381494	0	0	0
0	0	0.5864	0.0709014	0.0383524	0.0203521	0	0	0
0	0	0.186049	0.0409766	0.0236804	0.00864552	0	0	0
0	0	0.757913	0.0512811	0.065967	0.0110839	0	0	0
0	0	0.825477	0.0111157	0.017099	0.00464268	0	0	0
0	0	0.881423	0.062119	0.0540451	0.0199418	0	0	0
0	0	0.505681	0.0275162	0.0276276	0.0045751	0	0	0
0	0	0.676987	0.0716475	0.0365788	0.0204687	0	0	0
0	0	0.594569	0.0413867	0.0324945	0.0141289	0	0	0
0	0	0.737659	0.0829487	0.0452521	0.0213567	0	0	0
0	0	0.104524	0.309347	0.178979	0.0849642	0	0	0
0	0	0.0822107	0.216706	0.167351	0.0744297	0	0	0
0	0	0.856909	0.0762714	0.13252	0.0167331	0	0	0
0	0	0.629748	0.0792342	0.15759	0.0212088	0	0	0
0	0	0.810471	0.118297	0.126355	0.0224989	0	0	0
0	0	0.756934	0.0410054	0.044914	0.00819615	0	0	0
0	0	0.711511	0.0711493	0.137211	0.0235467	0	0	0
0	0	0.76996	0.132592	0.128564	0.0248388	0	0	0
0	0	0.877538	0.133826	0.198263	0.0214776	0	0	0
0	0	0.700471	0.0104331	0.00585351	0.0023901	0	0	0
0	0	0.383529	0.0116033	0.0297759	0.00401516	0	0	0
0	0	0.899316	0.0344819	0.0610346	0.00786493	0	0	0
0	0	0.755754	0.038387	0.057959	0.00799787	0	0	0
0	0	0.753842	0.132011	0.102174	0.0239031	0	0	0
0	0	0.895638	0.0537278	0.045433	0.00927077	0	0	0
0	0	0.953153	0.0942716	0.0925861	0.0198526	0	0	0
0	0	0.865012	0.0516848	0.047306	0.0110305	0	0	0
0	0	0.539979	0.0268288	0.03945	0.0057712	0	0	0
0	0	0.722775	0.0563215	0.0522703	0.0148693	0	0	0
0	0	0.833432	0.0568769	0.049153	0.0122024	0	0	0
0	0	0.564311	0.0348275	0.0429085	0.00652483	0	0	0
0	0	0.578305	0.0154961	0.0341439	0.00435078	0	0	0
0	0	0.719502	0.122909	0.0746391	0.0394605	0	0	0
0	0	0.599795	0.0668105	0.0598297	0.0186311	0	0	0
0	0	0.5772	0.061732	0.0691892	0.0147627	0	0	0
0	0	0.45899	0.0813611	0.0914176	0.0211855	0	0	0
0	0	0.864251	0.045814	0.031391	0.0149126	0	0	0
0	0	0.43073	0.0647216	0.0578462	0.0212568	0	0	0
0	0	0.116331	0.00717009	0.00394089	0.00142592	0	0	0
0	0	0.739144	0.0433518	0.0277312	0.0147389	0	0	0
0	0	0.460214	0.0165732	0.0163767	0.0052787	0	0	0
0	0	0.739119	0.0461115	0.0327994	0.0146372	0	0	0
0	0	0.190755	0.00114554	0.000283765	0.000233208	0	0	0
0	0	0.742446	0.0557498	0.0449074	0.0145671	0	0	0
0	0	0.535982	0.0426145	0.0293077	0.0113505	0	0	0
0	0	0.755686	0.0542498	0.0435705	0.0160067	0	0	0
0	0	0.235155	0.124695	0.0644527	0.0427359	0	0	0
0	0	0.536683	0.0558768	0.036859	0.0182822	0	0	0
0	0	0.520907	0.0525411	0.0292273	0.0181598	0	0	0
0	0	0.754074	0.0501503	0.0375512	0.0175753	0	0	0
0	0	0.686941	0.0543848	0.042756	0.0154225	0	0	0
0	0	0.881654	0.0505439	0.0377303	0.0157076	0	0	0
0	0	0.818585	0.0513431	0.0410069	0.0130816	0	0	0
0	0	0.823973	0.0496359	0.0453306	0.0133858	0	0	0
0	0	0.804803	0.0636736	0.0547443	0.0197089	0	0	0
0	0	0.246552	0.0562916	0.0579919	0.0178456	0	0	0
0	0	0.321066	0.0108405	0.0077769	0.00251758	0	0	0
0	0	0.746939	0.0331727	0.0269998	0.00625719	0	0	0
0	0	0.269408	0.0621741	0.0628765	0.018962	0	0	0
0	0	0.0790794	0.103312	0.0538775	0.030863	0	0	0
0	0	0.816944	0.0500618	0.0396352	0.0130205	0	0	0
0	0	0.0273562	0.588005	0.435083	0.110693	0	0	0
0	0	0.645802	0.091592	0.0915855	0.0193335	0	0	0
0	0	0.58745	0.0447144	0.0291462	0.0135413	0	0	0
0	0	0.724387	0.0673583	0.0690031	0.01976	0	0	0
0	0	0.394751	0.0455791	0.0524283	0.0114414	0	0	0
0	0	0.773242	0.0278972	0.0289712	0.00609254	0	0	0
0	0	0.395315	0.0453224	0.0513595	0.0115499	0	0	0
0	0	0.395651	0.0451768	0.0520519	0.0114919	0	0	0
0	0	0.803292	0.0373861	0.0289395	0.0114678	0	0	0
0	0	0.331032	0.0188543	0.0244287	0.00451503	0	0	0
0	0	0.395055	0.0454108	0.0515397	0.0114899	0	0	0
0	0	0.396314	0.0451706	0.0521742	0.0113754	0	0	0
0	0	0.055432	0.12436	0.0688245	0.024617	0	0	0
0	0	0.344807	0.0460395	0.0438822	0.0148835	0	0	0
0	0	0.217367	0.0796138	0.0786641	0.0220557	0	0	0
0	0	0.516123	0.0100299	0.0101573	0.00317884	0	0	0
0	0	0.587585	0.0512316	0.159965	0.00795814	0	0	0
0	0	0.0471187	0.025992	0.0181934	0.00820455	0	0	0
0	0	0.611919	0.0601709	0.0400183	0.0168989	0	0	0
0	0	0.905557	0.0110378	0.0069478	0.00331246	0	0	0
0	0	0.2159	0.0996038	0.352131	0.035989	0	0	0
0	0	0.449111	0.0149882	0.0200503	0.00460793	0	0	0
0	0	0.178896	0.16026	0.138195	0.03111	0	0	0
0	0	0.480639	0.0729448	0.0638597	0.0219183	0	0	0
0	0	0.385397	0.0114717	0.00570789	0.00439879	0	0	0
0	0	0.961842	0.0878368	0.0606062	0.0260892	0	0	0
0	0	0.597427	0.122618	0.119238	0.0277298	0	0	0
0	0	0.968484	0.138979	0.25987	0.0425571	0	0	0
0	0	0.619694	0.0468511	0.044206	0.00982151	0	0	0
0	0	0.679706	0.0472101	0.0434758	0.0141885	0	0	0
0	0	0.748631	0.0593688	0.0662347	0.0191313	0	0	0
0	0	0.951998	0.00851583	0.00677	0.00288433	0	0	0
0	0	0.674628	0.0111198	0.007115	0.0039963	0	0	0
0	0	0.399355	0.0582811	0.0442541	0.0161173	0	0	0
0	0	0.516995	0.0535702	0.0475901	0.0148586	0	0	0
0	0	0.503641	0.0499036	0.0411946	0.0140829	0	0	0
0	0	0.880768	0.00346682	0.00286835	0.000986976	0	0	0
0	0	0.104703	0.121024	0.0786535	0.0297757	0	0	0
0	0	0.729898	0.10875	0.0716774	0.0235181	0	0	0
0	0	0.167924	0.0250116	0.00867372	0.0101079	0	0	0
0	0	0.785924	0.114904	0.0750523	0.0401457	0	0	0
0	0	0.514086	0.00880767	0.00370705	0.00333313	0	0	0
0	0	0.771742	0.0106818	0.00923222	0.00343324	0	0	0
0	0	0.639799	0.13207	0.153811	0.0252783	0	0	0
0	0	0.815349	0.112064	0.111285	0.0281835	0	0	0
0	0	0.0881182	0.103155	0.0688973	0.0274642	0	0	0
0	0	0.144669	0.0217672	0.0228542	0.00569801	0	0	0
0	0	0.103318	0.128702	0.0632436	0.0393632	0	0	0
0	0	0.48133	0.0568977	0.0601925	0.0125834	0	0	0
0	0	0.540516	0.134396	0.163539	0.0126131	0	0	0
0	0	0.146039	0.0523266	0.0439431	0.0144228	0	0	0
0	0	0.728808	0.00667048	0.00586559	0.00169493	0	0	0
0	0	0.522346	0.0238972	0.0454535	0.00675057	0	0	0
0	0	0.783724	0.112224	0.0633277	0.0417238	0	0	0
0	0	0.565538	0.0522576	0.0554016	0.0125885	0	0	0
0	0	0.895577	0.210793	0.109576	0.0570383	0	0	0
0	0	0.551074	0.0513814	0.0595567	0.0105154	0	0	0
0	0	0.154722	0.0218177	0.0227326	0.00547448	0	0	0
0	0	0.212418	0.0305681	0.0181314	0.0101033	0	0	0
0	0	0.871853	0.034204	0.0448791	0.00545272	0	0	0
0	0	0.867941	0.118825	0.0740889	0.0415405	0	0	0
0	0	0.570086	0.0515359	0.0582739	0.013529	0	0	0
0	0	0.578907	0.0142079	0.00767782	0.00485653	0	0	0
0	0	0.453858	0.0128205	0.00507494	0.00556667	0	0	0
0	0	0.53561	0.00868175	0.00696709	0.00205865	0	0	0
0	0	0.42093	0.0407997	0.0306876	0.0154342	0	0	0
0	0	0.589681	0.0109662	0.00432594	0.0044565	0	0	0
0	0	0.947866	0.0540302	0.0552826	0.00992308	0	0	0
0	0	0.82134	0.0889623	0.0513566	0.0307663	0	0	0
0	0	0.896433	0.0310639	0.0363095	0.00469087	0	0	0
0	0	0.396364	0.0849992	0.112379	0.0167342	0	0	0
0	0	0.689567	0.109611	0.189101	0.023689	0	0	0
0	0	0.387465	0.0115007	0.00564867	0.00443373	0	0	0
0	0	0.878831	0.0165276	0.015072	0.00416513	0	0	0
0	0	0.570449	0.0463882	0.0336458	0.0181966	0	0	0
0	0	0.615503	0.0405837	0.0345299	0.0163468	0	0	0
0	0	0.640147	0.0952194	0.143804	0.024121	0	0	0
0	0	0.789774	0.0519016	0.041451	0.0111876	0	0	0
0	0	0.32283	0.0825689	0.113346	0.0143765	0	0	0
0	0	0.162945	0.028215	0.0112965	0.00920322	0	0	0
0	0	0.783097	0.122188	0.0635862	0.0432869	0	0	0
0	0	0.45656	0.0110665	0.00810032	0.00470998	0	0	0
0	0	0.324343	0.0701819	0.114485	0.0140875	0	0	0
0	0	0.871072	0.0170866	0.0152879	0.00415343	0	0	0
0	0	0.565305	0.0592063	0.0961416	0.0106943	0	0	0
0	0	0.967693	0.0201311	0.0313563	0.00499511	0	0	0
0	0	0.878732	0.192314	0.466961	0.0294698	0	0	0
0	0	0.57521	0.0932938	0.0802817	0.0258592	0	0	0
0	0	0.397074	0.0407191	0.0190557	0.0131939	0	0	0
0	0	0.42168	0.0713942	0.0887575	0.0196472	0	0	0
0	0	0.285718	0.0703663	0.0703283	0.0160307	0	0	0
0	0	0.487495	0.136283	0.0778959	0.0463957	0	0	0
0	0	0.994758	0.0136794	0.0312544	0.0035631	0	0	0
0	0	0.525625	0.0544287	0.0735162	0.00998003	0	0	0
0	0	0.60877	0.0188447	0.0233643	0.00755106	0	0	0
0	0	0.614713	0.0191767	0.0240001	0.00692607	0	0	0
0	0	0.78372	0.144328	0.0854264	0.0461283	0	0	0
0	0	0.586556	0.0452442	0.0435926	0.0144578	0	0	0
0	0	0.33295	0.163353	0.118028	0.0307714	0	0	0
0	0	0.540256	0.0221744	0.0294084	0.00648138	0	0	0
0	0	0.524304	0.0527633	0.0441317	0.0142373	0	0	0
0	0	0.190831	0.0690562	0.0459812	0.0249653	0	0	0
0	0	0.0791304	0.11717	0.0658952	0.0264362	0	0	0
0	0	0.112817	0.127481	0.074145	0.0661386	0	0	0
0	0	0.590779	0.0163449	0.013481	0.00367965	0	0	0
0	0	0.686532	0.00721837	0.00509201	0.00187891	0	0	0
0	0	0.123706	0.255414	0.141161	0.056729	0	0	0
0	0	0.437845	0.00509656	0.00845307	0.00237928	0	0	0
0	0	0.487198	0.0302551	0.0389554	0.0097067	0	0	0
0	0	0.829525	0.0202646	0.0115738	0.00502893	0	0	0
0	0	0.996659	0.0184233	0.053358	0.00518272	0	0	0
0	0	0.473064	0.0357356	0.0322832	0.00706824	0	0	0
0	0	0.502328	0.0300967	0.0273816	0.00764414	0	0	0
